# Supplementary material for: Covalent capture of nitrous oxide by phosphanides
Source: Chem Commun (Camb). 2025 Sep 12;61(80):15654–7. doi: 10.1039/d5cc04154f (PMC12428274; doi:10.1039/d5cc04154f)
Supplement: CC-061-D5CC04154F-s002 [file CC-061-D5CC04154F-s002.cif]

# Supplementary Information (SI) for ChemComm.
# This journal is © The Royal Society of Chemistry 2025

####################################################################### 
# 
# This file contains crystal structure data downloaded from the 
# Cambridge Structural Database (CSD) hosted by the Cambridge 
# Crystallographic Data Centre (CCDC).
# 
# Full information about CCDC data access policies and citation 
# guidelines are available at http://www.ccdc.cam.ac.uk/access/V1 
# 
# Audit and citation data items may have been added by the CCDC. 
# Please retain this information to preserve the provenance of 
# this file and to allow appropriate attribution of the data. 
# 
#######################################################################

data_ga-189-ir-1
_database_code_depnum_ccdc_archive 'CCDC 2473515'
loop_
_audit_author_name
_audit_author_address
'Farzaneh Fadaei Tirani'
;EPFL
Switzerland
;
_audit_update_record             
;
2025-07-17 deposited with the CCDC.	2025-09-09 downloaded from the CCDC.
;
_audit_creation_date             2025-06-04
_audit_creation_method           
;
Olex2 1.5
(compiled 2025.05.31 svn.r86d253d1 for OlexSys, GUI svn.r7254)
;
_shelx_SHELXL_version_number     2019/3
_audit_contact_author            'Farzaneh Fadaei Tirani'
_chemical_name_common            ?
_chemical_name_systematic        ?
_chemical_formula_moiety         'C60 H90 Cl4 Ir2 Li2 O2 P2, C4 H8 O'
_chemical_formula_sum            'C64 H98 Cl4 Ir2 Li2 O3 P2'
_chemical_formula_weight         1517.44
_chemical_melting_point          ?
_chemical_oxdiff_formula         'C64 H98 Cl4 Ir2 Li2 O3 P2'
loop_
_atom_type_symbol
_atom_type_description
_atom_type_scat_dispersion_real
_atom_type_scat_dispersion_imag
_atom_type_scat_source
C C 0.0181 0.0091 'International Tables Vol C Tables 4.2.6.8 and 6.1.1.4'
H H 0.0000 0.0000 'International Tables Vol C Tables 4.2.6.8 and 6.1.1.4'
Cl Cl 0.3639 0.7018 'International Tables Vol C Tables 4.2.6.8 and 6.1.1.4'
Ir Ir -4.7710 6.5667 'International Tables Vol C Tables 4.2.6.8 and 6.1.1.4'
Li Li 0.0008 0.0003 'International Tables Vol C Tables 4.2.6.8 and 6.1.1.4'
O O 0.0492 0.0322 'International Tables Vol C Tables 4.2.6.8 and 6.1.1.4'
P P 0.2955 0.4335 'International Tables Vol C Tables 4.2.6.8 and 6.1.1.4'

_shelx_space_group_comment       
;
The symmetry employed for this shelxl refinement is uniquely defined
by the following loop, which should always be used as a source of
symmetry information in preference to the above space-group names.
They are only intended as comments.
;
_space_group_crystal_system      monoclinic
_space_group_IT_number           14
_space_group_name_H-M_alt        'P 1 21/c 1'
_space_group_name_Hall           '-P 2ybc'
loop_
_space_group_symop_operation_xyz
'x, y, z'
'-x, y+1/2, -z+1/2'
'-x, -y, -z'
'x, -y-1/2, z-1/2'

_cell_length_a                   10.52239(8)
_cell_length_b                   18.32736(16)
_cell_length_c                   17.04898(11)
_cell_angle_alpha                90
_cell_angle_beta                 99.0460(6)
_cell_angle_gamma                90
_cell_volume                     3246.96(4)
_cell_formula_units_Z            2
_cell_measurement_reflns_used    29587
_cell_measurement_temperature    139.99(10)
_cell_measurement_theta_max      74.5010
_cell_measurement_theta_min      3.5520
_shelx_estimated_absorpt_T_max   0.688
_shelx_estimated_absorpt_T_min   0.463
_exptl_absorpt_coefficient_mu    10.118
_exptl_absorpt_correction_T_max  0.759
_exptl_absorpt_correction_T_min  0.473
_exptl_absorpt_correction_type   Gaussian
_exptl_absorpt_process_details   
;
CrysAlisPro 1.171.43.130a (Rigaku Oxford Diffraction, 2024)
Numerical absorption correction based on Gaussian integration over
a multifaceted crystal model.
Empirical absorption correction using spherical harmonics
as implemented in SCALE3 ABSPACK scaling algorithm
;
_exptl_absorpt_special_details   ?
_exptl_crystal_colour            'clear intense orange'
_exptl_crystal_density_diffrn    1.552
_exptl_crystal_density_meas      ?
_exptl_crystal_density_method    ?
_exptl_crystal_description       prism
_exptl_crystal_F_000             1528
loop_
_exptl_crystal_face_index_h
_exptl_crystal_face_index_k
_exptl_crystal_face_index_l
_exptl_crystal_face_perp_dist
0 0 -1 0.0262
0 0 1 0.0382
1 0 0 0.0213
-1 0 0 0.0187
0 1 0 0.0397
0 -1 0 0.0511
1 1 -1 0.0206
-1 -1 1 0.0421
0 1 -1 0.0228
0 -1 1 0.0502
0 -1 -1 0.0400
0 1 1 0.0460

_exptl_crystal_size_max          0.09
_exptl_crystal_size_mid          0.07
_exptl_crystal_size_min          0.04
loop_
_exptl_oxdiff_crystal_face_indexfrac_h
_exptl_oxdiff_crystal_face_indexfrac_k
_exptl_oxdiff_crystal_face_indexfrac_l
_exptl_oxdiff_crystal_face_x
_exptl_oxdiff_crystal_face_y
_exptl_oxdiff_crystal_face_z
0.0000 0.0000 -1.0000 0.0138 0.0713 0.0557
-0.0000 -0.0000 1.0000 -0.0138 -0.0713 -0.0557
1.0000 0.0000 0.0000 -0.0009 -0.1086 0.1009
-1.0000 -0.0000 -0.0000 0.0009 0.1086 -0.1009
-0.0000 1.0000 0.0000 -0.0831 0.0090 0.0090
0.0000 -1.0000 -0.0000 0.0831 -0.0090 -0.0090
1.0000 1.0000 -1.0000 -0.0702 -0.0282 0.1655
-1.0000 -1.0000 1.0000 0.0702 0.0282 -0.1655
-0.0000 1.0000 -1.0000 -0.0693 0.0804 0.0646
0.0000 -1.0000 1.0000 0.0693 -0.0804 -0.0646
0.0000 -1.0000 -1.0000 0.0969 0.0623 0.0467
-0.0000 1.0000 1.0000 -0.0969 -0.0623 -0.0467

_exptl_transmission_factor_max   ?
_exptl_transmission_factor_min   ?
_diffrn_reflns_av_R_equivalents  0.0262
_diffrn_reflns_av_unetI/netI     0.0185
_diffrn_reflns_Laue_measured_fraction_full 0.998
_diffrn_reflns_Laue_measured_fraction_max 0.977
_diffrn_reflns_limit_h_max       13
_diffrn_reflns_limit_h_min       -12
_diffrn_reflns_limit_k_max       22
_diffrn_reflns_limit_k_min       -22
_diffrn_reflns_limit_l_max       20
_diffrn_reflns_limit_l_min       -21
_diffrn_reflns_number            45359
_diffrn_reflns_point_group_measured_fraction_full 0.998
_diffrn_reflns_point_group_measured_fraction_max 0.977
_diffrn_reflns_theta_full        67.684
_diffrn_reflns_theta_max         75.625
_diffrn_reflns_theta_min         3.565
_diffrn_ambient_environment      N~2~
_diffrn_ambient_temperature      139.99(10)
_diffrn_detector                 'Hybrid Pixel Array Detector'
_diffrn_detector_area_resol_mean 10.0000
_diffrn_detector_type            'HyPix-Arc 150'
_diffrn_measured_fraction_theta_full 0.998
_diffrn_measured_fraction_theta_max 0.977
_diffrn_measurement_details      
;
List of Runs (angles in degrees, time in seconds):

  # Type    Start    End  Width  t~exp~   \w     \q     \k     \f   Frames
#--------------------------------------------------------------------------
  1  \w    -99.00 -74.00   0.50    0.10    --  -71.12 153.00-165.00   50
  2  \w   -108.00 -82.00   0.50    0.10    --  -64.59 153.00-165.00   52
  3  \w   -113.00 -79.00   0.50    0.10    --  -76.25 139.00 -31.14   68
  4  \w   -107.00 -79.00   0.50    0.10    --  -76.25 130.00 -33.19   56
  5  \w    -73.00 -47.00   0.50    0.10    --  -76.25 125.00 -37.21   52
  6  \w   -101.00 -75.00   0.50    0.10    --  -76.25 125.00 -37.21   52
  7  \w   -107.00 -71.00   0.50    0.10    --  -76.25 130.00  13.32   72
  8  \w    -80.00 -55.00   0.50    0.10    --  -64.59 122.00  34.00   50
  9  \w    -76.00 -34.00   0.50    0.10    --  -71.12 122.00  34.00   84
 10  \w    -67.00 -38.00   0.50    0.10    --  -71.12   0.00 120.00   58
 11  \w    -70.00 -34.00   0.50    0.10    --  -71.12   0.00  30.00   72
 12  \w    -69.00 -34.00   0.50    0.10    --  -71.12   0.00 -90.00   70
 13  \w   -113.00 -88.00   0.50    0.10    --  -76.25 -73.00 -25.42   50
 14  \w   -111.00 -86.00   0.50    0.10    --  -76.25 -77.00  -9.04   50
 15  \w   -110.00 -85.00   0.50    0.10    --  -76.25 -74.00  54.01   50
 16  \w   -111.00 -82.00   0.50    0.10    --  -76.25 -75.00 114.81   58
 17  \w   -102.00 -77.00   0.50    0.10    --  -64.59-153.00 153.00   50
 18  \w   -107.00 -56.00   0.50    0.10    --  -71.12-153.00 153.00  102
 19  \w     47.00  72.00   0.50    0.10    --   63.87-153.00 153.00   50
 20  \w     55.00  80.00   0.50    0.10    --   75.73-153.00 153.00   50
 21  \w     56.00  81.00   0.50    0.10    --   76.61-153.00 153.00   50
 22  \w     87.00 116.00   0.50    0.10    --   79.75-138.00 -39.07   58
 23  \w     46.00  75.00   0.50    0.10    --   79.75-138.00 -39.07   58
 24  \w     36.00  61.00   0.50    0.10    --   76.61-125.00   0.00   50
 25  \w     65.00 100.00   0.50    0.10    --   76.61-125.00  90.00   70
 26  \w     59.00 101.00   0.50    0.10    --   76.61-125.00 120.00   84
 27  \w     75.00 101.00   0.50    0.10    --   76.61-125.00   0.00   52
 28  \w     68.00  93.00   0.50    0.10    --   76.61-122.00 -47.00   50
 29  \w     31.00  56.00   0.50    0.10    --   63.87-122.00 -47.00   50
 30  \w     46.00  99.00   0.50    0.10    --   79.75-113.00  10.38  106
 31  \w     37.00  71.00   0.50    0.10    --   75.73-111.00 -90.00   68
 32  \w     28.00  64.00   0.50    0.10    --   63.87 -95.00-120.00   72
 33  \w     43.00  68.00   0.50    0.10    --   76.61 -95.00 -90.00   50
 34  \w     52.00  77.00   0.50    0.10    --   76.61 -95.00-120.00   50
 35  \w     55.00  80.00   0.50    0.10    --   76.61 -95.00-180.00   50
 36  \w     41.00  67.00   0.50    0.10    --   76.61 -95.00  60.00   52
 37  \w     45.00  74.00   0.50    0.10    --   76.61 -95.00 150.00   58
 38  \w     29.00  70.00   0.50    0.10    --   63.87 -95.00 120.00   82
 39  \w     32.00  69.00   0.50    0.10    --   63.87 -95.00-180.00   74
 40  \w     62.00  87.00   0.50    0.10    --   75.73 153.00-165.00   50
 41  \w     63.00  88.00   0.50    0.10    --   76.61 153.00-165.00   50
 42  \w     47.00 115.00   0.50    0.10    --   79.75   6.00 -59.88  136
 43  \w     66.00  92.00   0.50    0.10    --   79.75  21.00-124.81   52
 44  \w     69.00 123.00   0.50    0.10    --   79.75  22.00  76.81  108
 45  \w     91.00 116.00   0.50    0.10    --   79.75  22.00 134.41   50
 46  \w     64.00 127.00   0.50    0.10    --   79.75  22.00 107.38  126
 47  \w     58.00  83.00   0.50    0.10    --   79.75  19.00  65.75   50
 48  \w     94.00 120.00   0.50    0.10    --   79.75  19.00  65.75   52
 49  \w     61.00 123.00   0.50    0.10    --   79.75  10.00  17.73  124
;
_diffrn_measurement_device       'four-circle diffractometer'
_diffrn_measurement_device_type  'XtaLAB Synergy R, DW system, HyPix-Arc 150'
_diffrn_measurement_method       '\w scans'
_diffrn_orient_matrix_type       
'CrysAlisPro convention (1999,Acta A55,543-557)'
_diffrn_orient_matrix_UB_11      -0.0008735000
_diffrn_orient_matrix_UB_12      -0.0830979000
_diffrn_orient_matrix_UB_13      -0.0138092000
_diffrn_orient_matrix_UB_21      -0.1085796000
_diffrn_orient_matrix_UB_22      0.0090391000
_diffrn_orient_matrix_UB_23      -0.0713156000
_diffrn_orient_matrix_UB_31      0.1008881000
_diffrn_orient_matrix_UB_32      0.0089743000
_diffrn_orient_matrix_UB_33      -0.0556646000
_diffrn_radiation_monochromator  mirror
_diffrn_radiation_probe          x-ray
_diffrn_radiation_type           'Cu K\a'
_diffrn_radiation_wavelength     1.54184
_diffrn_source                   'Rotating-anode X-ray tube'
_diffrn_source_type              'Rigaku (Cu) X-ray Source'
_reflns_Friedel_coverage         0.000
_reflns_Friedel_fraction_full    .
_reflns_Friedel_fraction_max     .
_reflns_number_gt                6040
_reflns_number_total             6598
_reflns_special_details          
;
 Reflections were merged by SHELXL according to the crystal
 class for the calculation of statistics and refinement.
 
 _reflns_Friedel_fraction is defined as the number of unique
 Friedel pairs measured divided by the number that would be
 possible theoretically, ignoring centric projections and
 systematic absences.
;
_reflns_threshold_expression     'I > 2\s(I)'
_computing_cell_refinement       'CrysAlisPro 1.171.43.130a (Rigaku OD, 2024)'
_computing_data_collection       
'CrysAlisPro system (CCD 43.130a 64-bit (release 05-07-2024))'
_computing_data_reduction        'CrysAlisPro 1.171.43.130a (Rigaku OD, 2024)'
_computing_molecular_graphics    'Olex2 1.5 (Dolomanov et al., 2009)'
_computing_publication_material  'Olex2 1.5 (Dolomanov et al., 2009)'
_computing_structure_refinement  'ShelXL 2019/3 (Sheldrick, 2015)'
_computing_structure_solution    'ShelXT 2018/2 (Sheldrick, 2015)'
_refine_diff_density_max         1.448
_refine_diff_density_min         -1.008
_refine_diff_density_rms         0.107
_refine_ls_extinction_coef       .
_refine_ls_extinction_method     none
_refine_ls_goodness_of_fit_ref   1.056
_refine_ls_hydrogen_treatment    constr
_refine_ls_matrix_type           full
_refine_ls_number_parameters     457
_refine_ls_number_reflns         6598
_refine_ls_number_restraints     417
_refine_ls_R_factor_all          0.0305
_refine_ls_R_factor_gt           0.0277
_refine_ls_restrained_S_all      1.047
_refine_ls_shift/su_max          0.001
_refine_ls_shift/su_mean         0.000
_refine_ls_structure_factor_coef Fsqd
_refine_ls_weighting_details     
'w=1/[\s^2^(Fo^2^)+(0.0423P)^2^+6.8536P] where P=(Fo^2^+2Fc^2^)/3'
_refine_ls_weighting_scheme      calc
_refine_ls_wR_factor_gt          0.0765
_refine_ls_wR_factor_ref         0.0779
_refine_special_details          ?
_olex2_refinement_description    
;
1. Fixed Uiso
 At 1.2 times of:
  All C(H) groups, All C(H,H) groups
 At 1.5 times of:
  All C(H,H,H) groups
2. Restrained distances
 O2-C31 = O2-C34
 1.44 with sigma of 0.01
 C31-C32 = C33-C34
 1.53 with sigma of 0.01
 C32-C33
 1.54 with sigma of 0.01
 O2-C32 = O2-C33 = C31-C33 = C32-C34
 2.38 with sigma of 0.01
 C22A-C21 \\sim C22B-C21 \\sim C30A-C21 \\sim C29B-C21 \\sim C29A-C21 \\sim
C30B-C21
 with sigma of 0.02
 C23A-C22A \\sim C23B-C22B \\sim C30A-C25A \\sim C25B-C29B \\sim C29A-C27A
\\sim C27B-C30B
 with sigma of 0.02
 C28A-C27A \\sim C26A-C27A \\sim C28B-C23B \\sim C23B-C24B \\sim C25A-C24A
\\sim C24A-C23A \\sim C27B-
 C26B \\sim C25B-C26B \\sim C25A-C26A \\sim C27B-C28B \\sim C24B-C25B \\sim
C28A-C23A
 with sigma of 0.02
3. Uiso/Uaniso restraints and constraints
C22A \\sim C22B \\sim C23A \\sim C23B \\sim C24A \\sim C24B \\sim C25A \\sim
C25B \\sim C26A \\sim C26B \\sim C27A \\sim C27B \\sim C28A \\sim C28B \\sim
C29A \\sim C29B \\sim C30A \\sim C30B: within 2A with sigma of 0.01 and sigma
for terminal atoms of 0.02 within 2A
O2 \\sim C31 \\sim C32 \\sim C33 \\sim C34: within 2A with sigma of 0.005 and
sigma for terminal atoms of 0.01 within 2A
4. Others
 Sof(C22B)=Sof(H22C)=Sof(H22D)=Sof(C23B)=Sof(H23B)=Sof(C24B)=Sof(H24C)=
 Sof(H24D)=Sof(C25B)=Sof(H25B)=Sof(C26B)=Sof(H26C)=Sof(H26D)=Sof(C27B)=
 Sof(H27B)=Sof(C28B)=Sof(H28C)=Sof(H28D)=Sof(C29B)=Sof(H29C)=Sof(H29D)=
 Sof(C30B)=Sof(H30C)=Sof(H30D)=1-FVAR(1)
 Sof(C22A)=Sof(H22A)=Sof(H22B)=Sof(C23A)=Sof(H23A)=Sof(C24A)=Sof(H24A)=
 Sof(H24B)=Sof(C25A)=Sof(H25A)=Sof(C26A)=Sof(H26A)=Sof(H26B)=Sof(C27A)=
 Sof(H27A)=Sof(C28A)=Sof(H28A)=Sof(H28B)=Sof(C29A)=Sof(H29A)=Sof(H29B)=
 Sof(C30A)=Sof(H30A)=Sof(H30B)=FVAR(1)
 Fixed Sof: O2(0.5) C31(0.5) H31A(0.5) H31B(0.5) C32(0.5) H32A(0.5) H32B(0.5)
 C33(0.5) H33A(0.5) H33B(0.5) C34(0.5) H34A(0.5) H34B(0.5)
5.a Ternary CH refined with riding coordinates:
 C13(H13), C15(H15), C18(H18), C23A(H23A), C23B(H23B), C25A(H25A), C25B(H25B),
 C27A(H27A), C27B(H27B)
5.b Secondary CH2 refined with riding coordinates:
 C12(H12A,H12B), C14(H14A,H14B), C16(H16A,H16B), C17(H17A,H17B), C19(H19A,
 H19B), C20(H20A,H20B), C22A(H22A,H22B), C22B(H22C,H22D), C24A(H24A,H24B),
 C24B(H24C,H24D), C26A(H26A,H26B), C26B(H26C,H26D), C28A(H28A,H28B), C28B(H28C,
 H28D), C29A(H29A,H29B), C29B(H29C,H29D), C30A(H30A,H30B), C30B(H30C,H30D),
 C31(H31A,H31B), C32(H32A,H32B), C33(H33A,H33B), C34(H34A,H34B)
5.c Idealised Me refined as rotating group:
 C6(H6A,H6B,H6C), C7(H7A,H7B,H7C), C8(H8A,H8B,H8C), C9(H9A,H9B,H9C), C10(H10A,
 H10B,H10C)
;
_atom_sites_solution_hydrogens   geom
_atom_sites_solution_primary     dual
_atom_sites_solution_secondary   difmap
loop_
_atom_site_label
_atom_site_type_symbol
_atom_site_fract_x
_atom_site_fract_y
_atom_site_fract_z
_atom_site_U_iso_or_equiv
_atom_site_adp_type
_atom_site_occupancy
_atom_site_site_symmetry_order
_atom_site_calc_flag
_atom_site_refinement_flags_posn
_atom_site_refinement_flags_adp
_atom_site_refinement_flags_occupancy
_atom_site_disorder_assembly
_atom_site_disorder_group
Ir1 Ir 0.56436(2) 0.30538(2) 0.59905(2) 0.02370(6) Uani 1 1 d . . . . .
Cl1 Cl 0.70330(9) 0.41092(5) 0.63401(5) 0.03424(19) Uani 1 1 d . . . . .
Cl2 Cl 0.59554(8) 0.33324(5) 0.46421(5) 0.02960(18) Uani 1 1 d . . . . .
P1 P 0.38474(8) 0.38631(5) 0.58042(5) 0.02230(17) Uani 1 1 d . . . . .
O1 O 0.4224(2) 0.45413(14) 0.53655(14) 0.0269(5) Uani 1 1 d . . . . .
C1 C 0.5115(4) 0.2170(2) 0.6746(2) 0.0306(8) Uani 1 1 d . . . . .
C2 C 0.6345(4) 0.2465(2) 0.7082(2) 0.0308(8) Uani 1 1 d . . . . .
C3 C 0.7244(4) 0.2308(2) 0.6530(2) 0.0322(8) Uani 1 1 d . . . . .
C4 C 0.6562(4) 0.1964(2) 0.5866(2) 0.0325(9) Uani 1 1 d . . . . .
C5 C 0.5217(4) 0.1892(2) 0.5964(2) 0.0309(8) Uani 1 1 d . . . . .
C6 C 0.4000(4) 0.2053(2) 0.7186(3) 0.0406(10) Uani 1 1 d . . . . .
H6A H 0.319129 0.211603 0.682007 0.061 Uiso 1 1 calc R U . . .
H6B H 0.404290 0.240917 0.761851 0.061 Uiso 1 1 calc R U . . .
H6C H 0.404037 0.155849 0.740650 0.061 Uiso 1 1 calc R U . . .
C7 C 0.6758(4) 0.2760(3) 0.7903(2) 0.0404(10) Uani 1 1 d . . . . .
H7A H 0.725029 0.321044 0.787277 0.061 Uiso 1 1 calc R U . . .
H7B H 0.729621 0.239922 0.822343 0.061 Uiso 1 1 calc R U . . .
H7C H 0.599583 0.286456 0.814883 0.061 Uiso 1 1 calc R U . . .
C8 C 0.8650(4) 0.2488(3) 0.6680(3) 0.0445(10) Uani 1 1 d . . . . .
H8A H 0.896828 0.253372 0.617194 0.067 Uiso 1 1 calc R U . . .
H8B H 0.912079 0.209840 0.699512 0.067 Uiso 1 1 calc R U . . .
H8C H 0.878177 0.295013 0.697103 0.067 Uiso 1 1 calc R U . . .
C9 C 0.7095(5) 0.1691(3) 0.5159(2) 0.0427(10) Uani 1 1 d . . . . .
H9A H 0.740095 0.118950 0.525654 0.064 Uiso 1 1 calc R U . . .
H9B H 0.781376 0.200295 0.506608 0.064 Uiso 1 1 calc R U . . .
H9C H 0.642178 0.170276 0.469196 0.064 Uiso 1 1 calc R U . . .
C10 C 0.4264(4) 0.1443(2) 0.5437(3) 0.0414(10) Uani 1 1 d . . . . .
H10A H 0.452362 0.092924 0.548113 0.062 Uiso 1 1 calc R U . . .
H10B H 0.422634 0.160514 0.488630 0.062 Uiso 1 1 calc R U . . .
H10C H 0.341475 0.149842 0.559699 0.062 Uiso 1 1 calc R U . . .
C11 C 0.2360(3) 0.3520(2) 0.5135(2) 0.0256(7) Uani 1 1 d . . . . .
C12 C 0.1406(4) 0.4155(2) 0.4925(2) 0.0371(9) Uani 1 1 d . . . . .
H12A H 0.110923 0.433259 0.541406 0.045 Uiso 1 1 calc R U . . .
H12B H 0.184579 0.456298 0.469769 0.045 Uiso 1 1 calc R U . . .
C13 C 0.0242(4) 0.3908(3) 0.4325(3) 0.0439(10) Uani 1 1 d . . . . .
H13 H -0.037141 0.432422 0.420435 0.053 Uiso 1 1 calc R U . . .
C14 C 0.0708(5) 0.3664(3) 0.3564(3) 0.0556(14) Uani 1 1 d . . . . .
H14A H -0.003659 0.351918 0.316504 0.067 Uiso 1 1 calc R U . . .
H14B H 0.115561 0.407226 0.334317 0.067 Uiso 1 1 calc R U . . .
C15 C 0.1619(4) 0.3024(3) 0.3744(3) 0.0523(14) Uani 1 1 d . . . . .
H15 H 0.192232 0.286320 0.324442 0.063 Uiso 1 1 calc R U . . .
C16 C 0.2787(4) 0.3261(3) 0.4358(2) 0.0386(9) Uani 1 1 d . . . . .
H16A H 0.338855 0.284533 0.447280 0.046 Uiso 1 1 calc R U . . .
H16B H 0.324945 0.366144 0.413352 0.046 Uiso 1 1 calc R U . . .
C17 C 0.1668(4) 0.2878(2) 0.5460(3) 0.0352(9) Uani 1 1 d . . . . .
H17A H 0.137764 0.302389 0.596206 0.042 Uiso 1 1 calc R U . . .
H17B H 0.227169 0.246362 0.557529 0.042 Uiso 1 1 calc R U . . .
C18 C 0.0499(4) 0.2639(3) 0.4853(3) 0.0425(10) Uani 1 1 d . . . . .
H18 H 0.005081 0.222476 0.507608 0.051 Uiso 1 1 calc R U . . .
C19 C -0.0428(4) 0.3280(3) 0.4673(3) 0.0419(10) Uani 1 1 d . . . . .
H19A H -0.118896 0.312528 0.429180 0.050 Uiso 1 1 calc R U . . .
H19B H -0.072786 0.344089 0.516766 0.050 Uiso 1 1 calc R U . . .
C20 C 0.0947(4) 0.2399(3) 0.4081(3) 0.0554(14) Uani 1 1 d . . . . .
H20A H 0.154288 0.197997 0.418724 0.066 Uiso 1 1 calc R U . . .
H20B H 0.019664 0.224225 0.369275 0.066 Uiso 1 1 calc R U . . .
C21 C 0.3368(3) 0.42429(19) 0.6759(2) 0.0255(7) Uani 1 1 d D . . . .
C22A C 0.4487(5) 0.4170(3) 0.7432(3) 0.0313(10) Uani 0.751(4) 1 d D U P A 1
H22A H 0.525669 0.440748 0.727909 0.038 Uiso 0.751(4) 1 calc R U P A 1
H22B H 0.468664 0.364697 0.752994 0.038 Uiso 0.751(4) 1 calc R U P A 1
C22B C 0.4520(13) 0.4763(8) 0.7105(8) 0.034(2) Uani 0.249(4) 1 d D U P A 2
H22C H 0.533289 0.448211 0.717934 0.041 Uiso 0.249(4) 1 calc R U P A 2
H22D H 0.459472 0.515845 0.671921 0.041 Uiso 0.249(4) 1 calc R U P A 2
C23A C 0.4174(6) 0.4524(3) 0.8201(3) 0.0373(13) Uani 0.751(4) 1 d D U P A 1
H23A H 0.493110 0.447532 0.863238 0.045 Uiso 0.751(4) 1 calc R U P A 1
C23B C 0.4323(17) 0.5103(9) 0.7909(9) 0.038(2) Uani 0.249(4) 1 d D U P A 2
H23B H 0.504024 0.544577 0.810956 0.045 Uiso 0.249(4) 1 calc R U P A 2
C24A C 0.3862(6) 0.5320(3) 0.8053(3) 0.0407(12) Uani 0.751(4) 1 d D U P A 1
H24A H 0.461695 0.557224 0.789952 0.049 Uiso 0.751(4) 1 calc R U P A 1
H24B H 0.366794 0.554680 0.854789 0.049 Uiso 0.751(4) 1 calc R U P A 1
C24B C 0.3050(16) 0.5499(10) 0.7764(12) 0.040(2) Uani 0.249(4) 1 d D U P A 2
H24C H 0.289781 0.573062 0.826592 0.047 Uiso 0.249(4) 1 calc R U P A 2
H24D H 0.309519 0.589227 0.737100 0.047 Uiso 0.249(4) 1 calc R U P A 2
C25A C 0.2712(6) 0.5409(3) 0.7398(3) 0.0383(12) Uani 0.751(4) 1 d D U P A 1
H25A H 0.251709 0.593866 0.730659 0.046 Uiso 0.751(4) 1 calc R U P A 1
C25B C 0.1935(19) 0.5007(10) 0.7466(9) 0.038(2) Uani 0.249(4) 1 d D U P A 2
H25B H 0.110666 0.528411 0.740459 0.045 Uiso 0.249(4) 1 calc R U P A 2
C26A C 0.1561(6) 0.5027(3) 0.7649(4) 0.0389(13) Uani 0.751(4) 1 d D U P A 1
H26A H 0.080412 0.508029 0.722751 0.047 Uiso 0.751(4) 1 calc R U P A 1
H26B H 0.135269 0.525452 0.813960 0.047 Uiso 0.751(4) 1 calc R U P A 1
C26B C 0.1913(19) 0.4379(10) 0.8044(11) 0.038(3) Uani 0.249(4) 1 d D U P A 2
H26C H 0.171411 0.457260 0.855286 0.045 Uiso 0.249(4) 1 calc R U P A 2
H26D H 0.121471 0.403790 0.782849 0.045 Uiso 0.249(4) 1 calc R U P A 2
C27A C 0.1856(6) 0.4220(3) 0.7797(3) 0.0353(13) Uani 0.751(4) 1 d D U P A 1
H27A H 0.109462 0.397134 0.796176 0.042 Uiso 0.751(4) 1 calc R U P A 1
C27B C 0.3170(15) 0.3963(9) 0.8201(9) 0.036(2) Uani 0.249(4) 1 d D U P A 2
H27B H 0.312601 0.356667 0.859924 0.044 Uiso 0.249(4) 1 calc R U P A 2
C28A C 0.3016(5) 0.4142(3) 0.8447(3) 0.0360(12) Uani 0.751(4) 1 d D U P A 1
H28A H 0.282019 0.435986 0.894602 0.043 Uiso 0.751(4) 1 calc R U P A 1
H28B H 0.321318 0.361890 0.854497 0.043 Uiso 0.751(4) 1 calc R U P A 1
C28B C 0.423(2) 0.4497(10) 0.8498(11) 0.037(2) Uani 0.249(4) 1 d D U P A 2
H28C H 0.407464 0.470998 0.900667 0.044 Uiso 0.249(4) 1 calc R U P A 2
H28D H 0.506519 0.423331 0.859811 0.044 Uiso 0.249(4) 1 calc R U P A 2
C29A C 0.2168(5) 0.3873(3) 0.7031(3) 0.0295(10) Uani 0.751(4) 1 d D U P A 1
H29A H 0.141590 0.392245 0.660533 0.035 Uiso 0.751(4) 1 calc R U P A 1
H29B H 0.233987 0.334570 0.712076 0.035 Uiso 0.751(4) 1 calc R U P A 1
C29B C 0.2154(13) 0.4685(8) 0.6663(8) 0.034(2) Uani 0.249(4) 1 d D U P A 2
H29C H 0.141409 0.437226 0.644654 0.040 Uiso 0.249(4) 1 calc R U P A 2
H29D H 0.221076 0.508599 0.628058 0.040 Uiso 0.249(4) 1 calc R U P A 2
C30A C 0.3056(5) 0.5061(3) 0.6632(3) 0.0319(10) Uani 0.751(4) 1 d D U P A 1
H30A H 0.232362 0.511901 0.619524 0.038 Uiso 0.751(4) 1 calc R U P A 1
H30B H 0.380891 0.531550 0.647808 0.038 Uiso 0.751(4) 1 calc R U P A 1
C30B C 0.3383(15) 0.3638(7) 0.7392(7) 0.030(2) Uani 0.249(4) 1 d D U P A 2
H30C H 0.421994 0.338010 0.745769 0.036 Uiso 0.249(4) 1 calc R U P A 2
H30D H 0.269726 0.327848 0.721059 0.036 Uiso 0.249(4) 1 calc R U P A 2
Li1 Li 0.4077(6) 0.5440(4) 0.4889(4) 0.0332(14) Uani 1 1 d . . . . .
O2 O 0.9432(11) 0.5060(7) 0.9587(5) 0.119(3) Uani 0.5 1 d D U P B -1
C31 C 0.8960(17) 0.5787(8) 0.9436(7) 0.121(3) Uani 0.5 1 d D U P B -1
H31A H 0.958739 0.614803 0.969846 0.145 Uiso 0.5 1 calc R U P B -1
H31B H 0.813295 0.585430 0.963449 0.145 Uiso 0.5 1 calc R U P B -1
C32 C 0.8778(17) 0.5876(7) 0.8531(7) 0.115(3) Uani 0.5 1 d D U P B -1
H32A H 0.822546 0.629930 0.834808 0.138 Uiso 0.5 1 calc R U P B -1
H32B H 0.960944 0.591833 0.833250 0.138 Uiso 0.5 1 calc R U P B -1
C33 C 0.8106(13) 0.5149(8) 0.8297(6) 0.095(3) Uani 0.5 1 d D U P B -1
H33A H 0.716553 0.518563 0.828915 0.114 Uiso 0.5 1 calc R U P B -1
H33B H 0.827510 0.498187 0.777126 0.114 Uiso 0.5 1 calc R U P B -1
C34 C 0.8715(15) 0.4657(6) 0.8943(7) 0.103(3) Uani 0.5 1 d D U P B -1
H34A H 0.803952 0.436809 0.914380 0.124 Uiso 0.5 1 calc R U P B -1
H34B H 0.929814 0.431310 0.872708 0.124 Uiso 0.5 1 calc R U P B -1

loop_
_atom_site_aniso_label
_atom_site_aniso_U_11
_atom_site_aniso_U_22
_atom_site_aniso_U_33
_atom_site_aniso_U_23
_atom_site_aniso_U_13
_atom_site_aniso_U_12
Ir1 0.02731(9) 0.02418(9) 0.01950(9) 0.00382(5) 0.00337(6) 0.00395(6)
Cl1 0.0326(4) 0.0340(5) 0.0346(4) 0.0030(4) 0.0003(3) -0.0020(4)
Cl2 0.0317(4) 0.0341(5) 0.0243(4) 0.0064(3) 0.0085(3) 0.0066(3)
P1 0.0251(4) 0.0215(4) 0.0204(4) 0.0030(3) 0.0040(3) 0.0016(3)
O1 0.0282(12) 0.0251(13) 0.0281(12) 0.0087(10) 0.0070(10) 0.0024(10)
C1 0.041(2) 0.0245(18) 0.0271(17) 0.0081(15) 0.0088(15) 0.0048(16)
C2 0.040(2) 0.0307(19) 0.0211(16) 0.0085(15) 0.0030(14) 0.0091(16)
C3 0.0357(19) 0.034(2) 0.0271(17) 0.0118(16) 0.0036(15) 0.0128(16)
C4 0.046(2) 0.0230(18) 0.0295(19) 0.0071(14) 0.0091(17) 0.0156(16)
C5 0.043(2) 0.0198(18) 0.0295(19) 0.0025(14) 0.0052(16) 0.0033(15)
C6 0.048(2) 0.039(2) 0.038(2) 0.0081(18) 0.0135(19) -0.0027(19)
C7 0.046(2) 0.047(3) 0.0254(18) 0.0029(18) -0.0008(17) 0.009(2)
C8 0.035(2) 0.056(3) 0.041(2) 0.010(2) 0.0030(17) 0.012(2)
C9 0.059(3) 0.039(2) 0.032(2) 0.0023(18) 0.0151(19) 0.016(2)
C10 0.052(2) 0.030(2) 0.040(2) -0.0011(18) 0.0000(19) 0.0056(19)
C11 0.0256(16) 0.0291(18) 0.0222(16) 0.0002(14) 0.0043(13) 0.0019(14)
C12 0.0339(19) 0.036(2) 0.037(2) 0.0009(17) -0.0072(16) 0.0057(17)
C13 0.037(2) 0.050(3) 0.039(2) -0.003(2) -0.0120(17) 0.010(2)
C14 0.043(2) 0.090(4) 0.029(2) 0.004(2) -0.0084(18) -0.002(3)
C15 0.035(2) 0.086(4) 0.036(2) -0.027(2) 0.0063(19) -0.001(2)
C16 0.0293(19) 0.058(3) 0.0286(19) -0.0092(19) 0.0060(15) -0.0012(19)
C17 0.0301(19) 0.033(2) 0.042(2) 0.0052(17) 0.0046(16) -0.0020(16)
C18 0.0270(19) 0.042(3) 0.057(3) -0.007(2) 0.0037(18) -0.0057(18)
C19 0.0249(18) 0.056(3) 0.043(2) -0.011(2) -0.0003(16) 0.0027(18)
C20 0.034(2) 0.058(3) 0.069(3) -0.033(3) -0.005(2) 0.003(2)
C21 0.0332(18) 0.0207(17) 0.0237(16) -0.0004(13) 0.0077(14) 0.0014(14)
C22A 0.034(2) 0.033(2) 0.027(2) -0.0033(19) 0.0037(18) 0.000(2)
C22B 0.042(5) 0.030(5) 0.029(5) 0.001(4) 0.005(4) 0.001(5)
C23A 0.045(2) 0.039(3) 0.027(3) -0.006(2) 0.002(2) 0.000(2)
C23B 0.046(4) 0.034(4) 0.032(4) -0.004(4) 0.004(4) 0.001(4)
C24A 0.051(3) 0.035(3) 0.036(3) -0.009(2) 0.007(2) -0.004(2)
C24B 0.050(5) 0.034(4) 0.034(5) -0.001(4) 0.006(4) 0.000(4)
C25A 0.050(3) 0.029(2) 0.035(3) 0.000(2) 0.005(2) 0.005(2)
C25B 0.046(4) 0.036(4) 0.032(4) -0.003(4) 0.010(4) 0.004(4)
C26A 0.045(3) 0.040(3) 0.034(3) -0.003(2) 0.012(2) 0.007(2)
C26B 0.047(4) 0.037(5) 0.030(5) -0.006(4) 0.011(4) 0.001(4)
C27A 0.040(2) 0.037(3) 0.030(3) -0.001(2) 0.010(2) 0.002(2)
C27B 0.047(4) 0.034(4) 0.028(4) -0.002(4) 0.009(4) 0.001(4)
C28A 0.047(3) 0.036(3) 0.026(3) -0.002(2) 0.009(2) 0.006(2)
C28B 0.048(4) 0.034(4) 0.028(4) -0.004(4) 0.006(4) -0.001(4)
C29A 0.032(2) 0.029(2) 0.028(2) -0.0002(19) 0.0065(18) -0.0005(19)
C29B 0.041(4) 0.031(4) 0.030(4) -0.004(4) 0.009(4) 0.003(4)
C30A 0.041(2) 0.025(2) 0.031(2) 0.0005(19) 0.0085(19) 0.004(2)
C30B 0.036(5) 0.029(5) 0.026(5) -0.001(4) 0.011(4) 0.000(4)
Li1 0.032(3) 0.032(4) 0.036(3) 0.007(3) 0.009(3) 0.003(3)
O2 0.132(6) 0.135(7) 0.100(5) -0.003(5) 0.050(5) -0.003(6)
C31 0.134(7) 0.131(7) 0.104(6) -0.003(6) 0.042(5) -0.002(6)
C32 0.126(7) 0.127(7) 0.097(6) -0.009(6) 0.038(5) 0.000(6)
C33 0.104(6) 0.113(7) 0.076(5) -0.016(5) 0.040(5) -0.002(6)
C34 0.119(6) 0.121(7) 0.083(5) -0.010(5) 0.053(5) -0.004(6)

_geom_special_details            
;
 All esds (except the esd in the dihedral angle between two l.s. planes)
 are estimated using the full covariance matrix.  The cell esds are taken
 into account individually in the estimation of esds in distances, angles
 and torsion angles; correlations between esds in cell parameters are only
 used when they are defined by crystal symmetry.  An approximate (isotropic)
 treatment of cell esds is used for estimating esds involving l.s. planes.
;
loop_
_geom_bond_atom_site_label_1
_geom_bond_atom_site_label_2
_geom_bond_distance
_geom_bond_site_symmetry_2
_geom_bond_publ_flag
Ir1 Cl1 2.4413(9) . ?
Ir1 Cl2 2.4270(8) . ?
Ir1 P1 2.3841(9) . ?
Ir1 C1 2.195(4) . ?
Ir1 C2 2.178(3) . ?
Ir1 C3 2.250(4) . ?
Ir1 C4 2.243(4) . ?
Ir1 C5 2.174(4) . ?
Ir1 Li1 3.177(7) 3_666 ?
Cl1 Li1 2.381(7) 3_666 ?
Cl2 Li1 2.390(7) 3_666 ?
P1 O1 1.535(3) . ?
P1 C11 1.893(4) . ?
P1 C21 1.910(3) . ?
P1 Li1 2.934(6) 3_666 ?
O1 Li1 1.832(7) . ?
O1 Li1 1.904(7) 3_666 ?
C1 C2 1.436(6) . ?
C1 C5 1.448(5) . ?
C1 C6 1.503(6) . ?
C2 C3 1.464(5) . ?
C2 C7 1.499(5) . ?
C3 C4 1.393(6) . ?
C3 C8 1.498(6) . ?
C4 C5 1.456(6) . ?
C4 C9 1.493(5) . ?
C5 C10 1.485(6) . ?
C6 H6A 0.9800 . ?
C6 H6B 0.9800 . ?
C6 H6C 0.9800 . ?
C7 H7A 0.9800 . ?
C7 H7B 0.9800 . ?
C7 H7C 0.9800 . ?
C8 H8A 0.9800 . ?
C8 H8B 0.9800 . ?
C8 H8C 0.9800 . ?
C9 H9A 0.9800 . ?
C9 H9B 0.9800 . ?
C9 H9C 0.9800 . ?
C10 H10A 0.9800 . ?
C10 H10B 0.9800 . ?
C10 H10C 0.9800 . ?
C11 C12 1.541(5) . ?
C11 C16 1.538(5) . ?
C11 C17 1.533(5) . ?
C12 H12A 0.9900 . ?
C12 H12B 0.9900 . ?
C12 C13 1.536(5) . ?
C13 H13 1.0000 . ?
C13 C14 1.523(6) . ?
C13 C19 1.519(7) . ?
C14 H14A 0.9900 . ?
C14 H14B 0.9900 . ?
C14 C15 1.515(7) . ?
C15 H15 1.0000 . ?
C15 C16 1.547(6) . ?
C15 C20 1.507(8) . ?
C16 H16A 0.9900 . ?
C16 H16B 0.9900 . ?
C17 H17A 0.9900 . ?
C17 H17B 0.9900 . ?
C17 C18 1.541(6) . ?
C18 H18 1.0000 . ?
C18 C19 1.527(6) . ?
C18 C20 1.531(7) . ?
C19 H19A 0.9900 . ?
C19 H19B 0.9900 . ?
C20 H20A 0.9900 . ?
C20 H20B 0.9900 . ?
C21 C22A 1.515(5) . ?
C21 C22B 1.581(12) . ?
C21 C29A 1.567(5) . ?
C21 C29B 1.501(11) . ?
C21 C30A 1.543(6) . ?
C21 C30B 1.545(11) . ?
C22A H22A 0.9900 . ?
C22A H22B 0.9900 . ?
C22A C23A 1.543(7) . ?
C22B H22C 0.9900 . ?
C22B H22D 0.9900 . ?
C22B C23B 1.548(14) . ?
C23A H23A 1.0000 . ?
C23A C24A 1.507(8) . ?
C23A C28A 1.520(8) . ?
C23B H23B 1.0000 . ?
C23B C24B 1.509(13) . ?
C23B C28B 1.510(13) . ?
C24A H24A 0.9900 . ?
C24A H24B 0.9900 . ?
C24A C25A 1.521(7) . ?
C24B H24C 0.9900 . ?
C24B H24D 0.9900 . ?
C24B C25B 1.505(14) . ?
C25A H25A 1.0000 . ?
C25A C26A 1.518(7) . ?
C25A C30A 1.546(7) . ?
C25B H25B 1.0000 . ?
C25B C26B 1.517(14) . ?
C25B C29B 1.541(14) . ?
C26A H26A 0.9900 . ?
C26A H26B 0.9900 . ?
C26A C27A 1.523(7) . ?
C26B H26C 0.9900 . ?
C26B H26D 0.9900 . ?
C26B C27B 1.514(14) . ?
C27A H27A 1.0000 . ?
C27A C28A 1.522(7) . ?
C27A C29A 1.534(7) . ?
C27B H27B 1.0000 . ?
C27B C28B 1.513(14) . ?
C27B C30B 1.551(13) . ?
C28A H28A 0.9900 . ?
C28A H28B 0.9900 . ?
C28B H28C 0.9900 . ?
C28B H28D 0.9900 . ?
C29A H29A 0.9900 . ?
C29A H29B 0.9900 . ?
C29B H29C 0.9900 . ?
C29B H29D 0.9900 . ?
C30A H30A 0.9900 . ?
C30A H30B 0.9900 . ?
C30B H30C 0.9900 . ?
C30B H30D 0.9900 . ?
Li1 Li1 2.506(13) 3_666 ?
O2 C31 1.431(9) . ?
O2 C34 1.435(9) . ?
C31 H31A 0.9900 . ?
C31 H31B 0.9900 . ?
C31 C32 1.533(9) . ?
C32 H32A 0.9900 . ?
C32 H32B 0.9900 . ?
C32 C33 1.531(9) . ?
C33 H33A 0.9900 . ?
C33 H33B 0.9900 . ?
C33 C34 1.488(8) . ?
C34 H34A 0.9900 . ?
C34 H34B 0.9900 . ?

loop_
_geom_angle_atom_site_label_1
_geom_angle_atom_site_label_2
_geom_angle_atom_site_label_3
_geom_angle
_geom_angle_site_symmetry_1
_geom_angle_site_symmetry_3
_geom_angle_publ_flag
Cl1 Ir1 Li1 47.97(12) . 3_666 ?
Cl2 Ir1 Cl1 84.24(3) . . ?
Cl2 Ir1 Li1 48.25(12) . 3_666 ?
P1 Ir1 Cl1 88.36(3) . . ?
P1 Ir1 Cl2 88.02(3) . . ?
P1 Ir1 Li1 61.75(12) . 3_666 ?
C1 Ir1 Cl1 129.68(11) . . ?
C1 Ir1 Cl2 142.73(11) . . ?
C1 Ir1 P1 105.56(10) . . ?
C1 Ir1 C3 63.54(14) . . ?
C1 Ir1 C4 63.36(14) . . ?
C1 Ir1 Li1 165.66(15) . 3_666 ?
C2 Ir1 Cl1 94.28(11) . . ?
C2 Ir1 Cl2 146.69(10) . . ?
C2 Ir1 P1 125.26(10) . . ?
C2 Ir1 C1 38.33(15) . . ?
C2 Ir1 C3 38.57(13) . . ?
C2 Ir1 C4 63.03(14) . . ?
C2 Ir1 Li1 142.18(17) . 3_666 ?
C3 Ir1 Cl1 90.01(11) . . ?
C3 Ir1 Cl2 108.13(10) . . ?
C3 Ir1 P1 163.53(10) . . ?
C3 Ir1 Li1 127.00(16) . 3_666 ?
C4 Ir1 Cl1 118.56(12) . . ?
C4 Ir1 Cl2 88.46(10) . . ?
C4 Ir1 P1 152.32(12) . . ?
C4 Ir1 C3 36.12(15) . . ?
C4 Ir1 Li1 130.99(16) . 3_666 ?
C5 Ir1 Cl1 153.43(11) . . ?
C5 Ir1 Cl2 104.14(10) . . ?
C5 Ir1 P1 116.72(12) . . ?
C5 Ir1 C1 38.70(14) . . ?
C5 Ir1 C2 64.76(15) . . ?
C5 Ir1 C3 63.44(16) . . ?
C5 Ir1 C4 38.47(15) . . ?
C5 Ir1 Li1 151.04(16) . 3_666 ?
Li1 Cl1 Ir1 82.42(17) 3_666 . ?
Li1 Cl2 Ir1 82.51(16) 3_666 . ?
Ir1 P1 Li1 72.54(13) . 3_666 ?
O1 P1 Ir1 107.99(10) . . ?
O1 P1 C11 103.13(15) . . ?
O1 P1 C21 104.07(15) . . ?
O1 P1 Li1 35.45(16) . 3_666 ?
C11 P1 Ir1 115.89(12) . . ?
C11 P1 C21 109.33(15) . . ?
C11 P1 Li1 119.92(17) . 3_666 ?
C21 P1 Ir1 115.04(11) . . ?
C21 P1 Li1 119.82(18) . 3_666 ?
P1 O1 Li1 116.7(2) . 3_666 ?
P1 O1 Li1 159.1(3) . . ?
Li1 O1 Li1 84.2(3) . 3_666 ?
C2 C1 Ir1 70.2(2) . . ?
C2 C1 C5 107.9(3) . . ?
C2 C1 C6 125.4(4) . . ?
C5 C1 Ir1 69.9(2) . . ?
C5 C1 C6 125.9(4) . . ?
C6 C1 Ir1 133.4(3) . . ?
C1 C2 Ir1 71.5(2) . . ?
C1 C2 C3 107.6(3) . . ?
C1 C2 C7 128.2(4) . . ?
C3 C2 Ir1 73.37(19) . . ?
C3 C2 C7 123.3(4) . . ?
C7 C2 Ir1 128.9(3) . . ?
C2 C3 Ir1 68.06(19) . . ?
C2 C3 C8 124.6(4) . . ?
C4 C3 Ir1 71.6(2) . . ?
C4 C3 C2 108.0(4) . . ?
C4 C3 C8 127.4(4) . . ?
C8 C3 Ir1 126.3(3) . . ?
C3 C4 Ir1 72.2(2) . . ?
C3 C4 C5 109.5(3) . . ?
C3 C4 C9 126.6(4) . . ?
C5 C4 Ir1 68.2(2) . . ?
C5 C4 C9 123.9(4) . . ?
C9 C4 Ir1 126.7(3) . . ?
C1 C5 Ir1 71.4(2) . . ?
C1 C5 C4 106.7(4) . . ?
C1 C5 C10 127.7(4) . . ?
C4 C5 Ir1 73.3(2) . . ?
C4 C5 C10 123.8(4) . . ?
C10 C5 Ir1 132.3(3) . . ?
C1 C6 H6A 109.5 . . ?
C1 C6 H6B 109.5 . . ?
C1 C6 H6C 109.5 . . ?
H6A C6 H6B 109.5 . . ?
H6A C6 H6C 109.5 . . ?
H6B C6 H6C 109.5 . . ?
C2 C7 H7A 109.5 . . ?
C2 C7 H7B 109.5 . . ?
C2 C7 H7C 109.5 . . ?
H7A C7 H7B 109.5 . . ?
H7A C7 H7C 109.5 . . ?
H7B C7 H7C 109.5 . . ?
C3 C8 H8A 109.5 . . ?
C3 C8 H8B 109.5 . . ?
C3 C8 H8C 109.5 . . ?
H8A C8 H8B 109.5 . . ?
H8A C8 H8C 109.5 . . ?
H8B C8 H8C 109.5 . . ?
C4 C9 H9A 109.5 . . ?
C4 C9 H9B 109.5 . . ?
C4 C9 H9C 109.5 . . ?
H9A C9 H9B 109.5 . . ?
H9A C9 H9C 109.5 . . ?
H9B C9 H9C 109.5 . . ?
C5 C10 H10A 109.5 . . ?
C5 C10 H10B 109.5 . . ?
C5 C10 H10C 109.5 . . ?
H10A C10 H10B 109.5 . . ?
H10A C10 H10C 109.5 . . ?
H10B C10 H10C 109.5 . . ?
C12 C11 P1 109.6(3) . . ?
C16 C11 P1 107.2(2) . . ?
C16 C11 C12 107.6(3) . . ?
C17 C11 P1 115.5(3) . . ?
C17 C11 C12 109.5(3) . . ?
C17 C11 C16 107.1(3) . . ?
C11 C12 H12A 109.5 . . ?
C11 C12 H12B 109.5 . . ?
H12A C12 H12B 108.1 . . ?
C13 C12 C11 110.7(3) . . ?
C13 C12 H12A 109.5 . . ?
C13 C12 H12B 109.5 . . ?
C12 C13 H13 109.5 . . ?
C14 C13 C12 108.9(4) . . ?
C14 C13 H13 109.5 . . ?
C19 C13 C12 109.5(4) . . ?
C19 C13 H13 109.5 . . ?
C19 C13 C14 110.0(4) . . ?
C13 C14 H14A 109.8 . . ?
C13 C14 H14B 109.8 . . ?
H14A C14 H14B 108.2 . . ?
C15 C14 C13 109.5(4) . . ?
C15 C14 H14A 109.8 . . ?
C15 C14 H14B 109.8 . . ?
C14 C15 H15 109.4 . . ?
C14 C15 C16 109.2(4) . . ?
C16 C15 H15 109.4 . . ?
C20 C15 C14 110.2(4) . . ?
C20 C15 H15 109.4 . . ?
C20 C15 C16 109.0(4) . . ?
C11 C16 C15 111.1(3) . . ?
C11 C16 H16A 109.4 . . ?
C11 C16 H16B 109.4 . . ?
C15 C16 H16A 109.4 . . ?
C15 C16 H16B 109.4 . . ?
H16A C16 H16B 108.0 . . ?
C11 C17 H17A 109.6 . . ?
C11 C17 H17B 109.6 . . ?
C11 C17 C18 110.5(3) . . ?
H17A C17 H17B 108.1 . . ?
C18 C17 H17A 109.6 . . ?
C18 C17 H17B 109.6 . . ?
C17 C18 H18 109.6 . . ?
C19 C18 C17 109.5(4) . . ?
C19 C18 H18 109.6 . . ?
C19 C18 C20 108.8(4) . . ?
C20 C18 C17 109.7(3) . . ?
C20 C18 H18 109.6 . . ?
C13 C19 C18 109.8(3) . . ?
C13 C19 H19A 109.7 . . ?
C13 C19 H19B 109.7 . . ?
C18 C19 H19A 109.7 . . ?
C18 C19 H19B 109.7 . . ?
H19A C19 H19B 108.2 . . ?
C15 C20 C18 109.6(4) . . ?
C15 C20 H20A 109.7 . . ?
C15 C20 H20B 109.7 . . ?
C18 C20 H20A 109.7 . . ?
C18 C20 H20B 109.7 . . ?
H20A C20 H20B 108.2 . . ?
C22A C21 P1 109.6(3) . . ?
C22A C21 C29A 107.7(3) . . ?
C22A C21 C30A 108.3(4) . . ?
C22B C21 P1 104.4(5) . . ?
C29A C21 P1 115.3(3) . . ?
C29B C21 P1 116.0(6) . . ?
C29B C21 C22B 107.7(9) . . ?
C29B C21 C30B 112.3(9) . . ?
C30A C21 P1 108.3(3) . . ?
C30A C21 C29A 107.4(3) . . ?
C30B C21 P1 111.0(5) . . ?
C30B C21 C22B 104.4(8) . . ?
C21 C22A H22A 109.4 . . ?
C21 C22A H22B 109.4 . . ?
C21 C22A C23A 111.2(4) . . ?
H22A C22A H22B 108.0 . . ?
C23A C22A H22A 109.4 . . ?
C23A C22A H22B 109.4 . . ?
C21 C22B H22C 109.3 . . ?
C21 C22B H22D 109.3 . . ?
H22C C22B H22D 107.9 . . ?
C23B C22B C21 111.8(11) . . ?
C23B C22B H22C 109.3 . . ?
C23B C22B H22D 109.3 . . ?
C22A C23A H23A 109.6 . . ?
C24A C23A C22A 109.6(5) . . ?
C24A C23A H23A 109.6 . . ?
C24A C23A C28A 109.1(5) . . ?
C28A C23A C22A 109.2(5) . . ?
C28A C23A H23A 109.6 . . ?
C22B C23B H23B 110.9 . . ?
C24B C23B C22B 106.7(13) . . ?
C24B C23B H23B 110.9 . . ?
C24B C23B C28B 108.5(16) . . ?
C28B C23B C22B 108.8(14) . . ?
C28B C23B H23B 110.9 . . ?
C23A C24A H24A 109.5 . . ?
C23A C24A H24B 109.5 . . ?
C23A C24A C25A 110.7(5) . . ?
H24A C24A H24B 108.1 . . ?
C25A C24A H24A 109.5 . . ?
C25A C24A H24B 109.5 . . ?
C23B C24B H24C 109.0 . . ?
C23B C24B H24D 109.0 . . ?
H24C C24B H24D 107.8 . . ?
C25B C24B C23B 113.1(15) . . ?
C25B C24B H24C 109.0 . . ?
C25B C24B H24D 109.0 . . ?
C24A C25A H25A 109.8 . . ?
C24A C25A C30A 108.1(5) . . ?
C26A C25A C24A 108.7(5) . . ?
C26A C25A H25A 109.8 . . ?
C26A C25A C30A 110.6(5) . . ?
C30A C25A H25A 109.8 . . ?
C24B C25B H25B 110.6 . . ?
C24B C25B C26B 109.0(16) . . ?
C24B C25B C29B 108.2(15) . . ?
C26B C25B H25B 110.6 . . ?
C26B C25B C29B 107.8(14) . . ?
C29B C25B H25B 110.6 . . ?
C25A C26A H26A 109.6 . . ?
C25A C26A H26B 109.6 . . ?
C25A C26A C27A 110.1(5) . . ?
H26A C26A H26B 108.2 . . ?
C27A C26A H26A 109.6 . . ?
C27A C26A H26B 109.6 . . ?
C25B C26B H26C 108.9 . . ?
C25B C26B H26D 108.9 . . ?
H26C C26B H26D 107.7 . . ?
C27B C26B C25B 113.3(17) . . ?
C27B C26B H26C 108.9 . . ?
C27B C26B H26D 108.9 . . ?
C26A C27A H27A 109.8 . . ?
C26A C27A C29A 109.1(5) . . ?
C28A C27A C26A 109.3(5) . . ?
C28A C27A H27A 109.8 . . ?
C28A C27A C29A 109.1(5) . . ?
C29A C27A H27A 109.8 . . ?
C26B C27B H27B 110.7 . . ?
C26B C27B C30B 106.3(13) . . ?
C28B C27B C26B 108.3(16) . . ?
C28B C27B H27B 110.7 . . ?
C28B C27B C30B 110.0(14) . . ?
C30B C27B H27B 110.7 . . ?
C23A C28A C27A 110.0(5) . . ?
C23A C28A H28A 109.7 . . ?
C23A C28A H28B 109.7 . . ?
C27A C28A H28A 109.7 . . ?
C27A C28A H28B 109.7 . . ?
H28A C28A H28B 108.2 . . ?
C23B C28B C27B 111.9(15) . . ?
C23B C28B H28C 109.2 . . ?
C23B C28B H28D 109.2 . . ?
C27B C28B H28C 109.2 . . ?
C27B C28B H28D 109.2 . . ?
H28C C28B H28D 107.9 . . ?
C21 C29A H29A 109.4 . . ?
C21 C29A H29B 109.4 . . ?
C27A C29A C21 111.2(4) . . ?
C27A C29A H29A 109.4 . . ?
C27A C29A H29B 109.4 . . ?
H29A C29A H29B 108.0 . . ?
C21 C29B C25B 110.7(12) . . ?
C21 C29B H29C 109.5 . . ?
C21 C29B H29D 109.5 . . ?
C25B C29B H29C 109.5 . . ?
C25B C29B H29D 109.5 . . ?
H29C C29B H29D 108.1 . . ?
C21 C30A C25A 110.8(4) . . ?
C21 C30A H30A 109.5 . . ?
C21 C30A H30B 109.5 . . ?
C25A C30A H30A 109.5 . . ?
C25A C30A H30B 109.5 . . ?
H30A C30A H30B 108.1 . . ?
C21 C30B C27B 111.0(11) . . ?
C21 C30B H30C 109.4 . . ?
C21 C30B H30D 109.4 . . ?
C27B C30B H30C 109.4 . . ?
C27B C30B H30D 109.4 . . ?
H30C C30B H30D 108.0 . . ?
Cl1 Li1 Ir1 49.62(12) 3_666 3_666 ?
Cl1 Li1 Cl2 86.4(2) 3_666 3_666 ?
Cl1 Li1 P1 77.76(18) 3_666 3_666 ?
Cl1 Li1 Li1 128.2(4) 3_666 3_666 ?
Cl2 Li1 Ir1 49.24(12) 3_666 3_666 ?
Cl2 Li1 P1 77.03(19) 3_666 3_666 ?
Cl2 Li1 Li1 127.3(4) 3_666 3_666 ?
P1 Li1 Ir1 45.72(10) 3_666 3_666 ?
O1 Li1 Ir1 73.6(2) 3_666 3_666 ?
O1 Li1 Ir1 169.4(3) . 3_666 ?
O1 Li1 Cl1 134.3(4) . 3_666 ?
O1 Li1 Cl1 98.2(3) 3_666 3_666 ?
O1 Li1 Cl2 97.0(3) 3_666 3_666 ?
O1 Li1 Cl2 134.6(3) . 3_666 ?
O1 Li1 P1 123.7(3) . 3_666 ?
O1 Li1 P1 27.86(13) 3_666 3_666 ?
O1 Li1 O1 95.8(3) . 3_666 ?
O1 Li1 Li1 49.1(2) . 3_666 ?
O1 Li1 Li1 46.7(2) 3_666 3_666 ?
Li1 Li1 Ir1 120.2(4) 3_666 3_666 ?
Li1 Li1 P1 74.5(3) 3_666 3_666 ?
C31 O2 C34 102.5(7) . . ?
O2 C31 H31A 110.7 . . ?
O2 C31 H31B 110.7 . . ?
O2 C31 C32 105.4(7) . . ?
H31A C31 H31B 108.8 . . ?
C32 C31 H31A 110.7 . . ?
C32 C31 H31B 110.7 . . ?
C31 C32 H32A 112.0 . . ?
C31 C32 H32B 112.0 . . ?
H32A C32 H32B 109.7 . . ?
C33 C32 C31 98.6(6) . . ?
C33 C32 H32A 112.0 . . ?
C33 C32 H32B 112.0 . . ?
C32 C33 H33A 111.4 . . ?
C32 C33 H33B 111.4 . . ?
H33A C33 H33B 109.2 . . ?
C34 C33 C32 101.9(6) . . ?
C34 C33 H33A 111.4 . . ?
C34 C33 H33B 111.4 . . ?
O2 C34 C33 111.6(7) . . ?
O2 C34 H34A 109.3 . . ?
O2 C34 H34B 109.3 . . ?
C33 C34 H34A 109.3 . . ?
C33 C34 H34B 109.3 . . ?
H34A C34 H34B 108.0 . . ?

loop_
_geom_torsion_atom_site_label_1
_geom_torsion_atom_site_label_2
_geom_torsion_atom_site_label_3
_geom_torsion_atom_site_label_4
_geom_torsion
_geom_torsion_site_symmetry_1
_geom_torsion_site_symmetry_2
_geom_torsion_site_symmetry_3
_geom_torsion_site_symmetry_4
_geom_torsion_publ_flag
Ir1 P1 O1 Li1 -179.1(8) . . . . ?
Ir1 P1 O1 Li1 -0.6(3) . . . 3_666 ?
Ir1 P1 C11 C12 -167.6(2) . . . . ?
Ir1 P1 C11 C16 -51.1(3) . . . . ?
Ir1 P1 C11 C17 68.1(3) . . . . ?
Ir1 C1 C2 C3 -64.9(2) . . . . ?
Ir1 C1 C2 C7 125.3(4) . . . . ?
Ir1 C1 C5 C4 65.3(2) . . . . ?
Ir1 C1 C5 C10 -129.6(4) . . . . ?
Ir1 C2 C3 C4 -60.8(3) . . . . ?
Ir1 C2 C3 C8 119.8(4) . . . . ?
Ir1 C3 C4 C5 -58.2(2) . . . . ?
Ir1 C3 C4 C9 122.9(4) . . . . ?
Ir1 C4 C5 C1 -64.0(2) . . . . ?
Ir1 C4 C5 C10 130.1(4) . . . . ?
P1 O1 Li1 Ir1 179.3(13) . . . 3_666 ?
P1 O1 Li1 Cl1 -74.0(9) . . . 3_666 ?
P1 O1 Li1 Cl2 72.9(10) . . . 3_666 ?
P1 O1 Li1 P1 179.0(5) . . . 3_666 ?
P1 O1 Li1 O1 178.7(6) . . . 3_666 ?
P1 O1 Li1 Li1 178.7(6) . . . 3_666 ?
P1 C11 C12 C13 175.1(3) . . . . ?
P1 C11 C16 C15 -175.7(3) . . . . ?
P1 C11 C17 C18 -178.6(3) . . . . ?
P1 C21 C22A C23A 175.7(4) . . . . ?
P1 C21 C22B C23B -177.8(10) . . . . ?
P1 C21 C29A C27A -179.5(3) . . . . ?
P1 C21 C29B C25B -175.6(9) . . . . ?
P1 C21 C30A C25A -177.8(4) . . . . ?
P1 C21 C30B C27B 172.6(9) . . . . ?
O1 P1 C11 C12 -49.8(3) . . . . ?
O1 P1 C11 C16 66.6(3) . . . . ?
O1 P1 C11 C17 -174.1(3) . . . . ?
C1 C2 C3 Ir1 63.7(2) . . . . ?
C1 C2 C3 C4 2.9(4) . . . . ?
C1 C2 C3 C8 -176.5(4) . . . . ?
C2 C1 C5 Ir1 -60.2(3) . . . . ?
C2 C1 C5 C4 5.1(4) . . . . ?
C2 C1 C5 C10 170.2(4) . . . . ?
C2 C3 C4 Ir1 58.6(3) . . . . ?
C2 C3 C4 C5 0.3(4) . . . . ?
C2 C3 C4 C9 -178.5(4) . . . . ?
C3 C4 C5 Ir1 60.7(3) . . . . ?
C3 C4 C5 C1 -3.4(4) . . . . ?
C3 C4 C5 C10 -169.2(4) . . . . ?
C5 C1 C2 Ir1 60.0(2) . . . . ?
C5 C1 C2 C3 -4.9(4) . . . . ?
C5 C1 C2 C7 -174.7(4) . . . . ?
C6 C1 C2 Ir1 -129.9(4) . . . . ?
C6 C1 C2 C3 165.2(4) . . . . ?
C6 C1 C2 C7 -4.5(6) . . . . ?
C6 C1 C5 Ir1 129.7(4) . . . . ?
C6 C1 C5 C4 -165.0(4) . . . . ?
C6 C1 C5 C10 0.1(6) . . . . ?
C7 C2 C3 Ir1 -126.0(4) . . . . ?
C7 C2 C3 C4 173.2(4) . . . . ?
C7 C2 C3 C8 -6.2(6) . . . . ?
C8 C3 C4 Ir1 -122.1(4) . . . . ?
C8 C3 C4 C5 179.7(4) . . . . ?
C8 C3 C4 C9 0.8(6) . . . . ?
C9 C4 C5 Ir1 -120.4(4) . . . . ?
C9 C4 C5 C1 175.5(3) . . . . ?
C9 C4 C5 C10 9.7(6) . . . . ?
C11 P1 O1 Li1 -123.7(3) . . . 3_666 ?
C11 P1 O1 Li1 57.7(8) . . . . ?
C11 C12 C13 C14 -61.3(5) . . . . ?
C11 C12 C13 C19 59.0(5) . . . . ?
C11 C17 C18 C19 -59.0(5) . . . . ?
C11 C17 C18 C20 60.3(5) . . . . ?
C12 C11 C16 C15 -57.9(5) . . . . ?
C12 C11 C17 C18 57.1(4) . . . . ?
C12 C13 C14 C15 61.4(5) . . . . ?
C12 C13 C19 C18 -60.4(5) . . . . ?
C13 C14 C15 C16 -60.3(5) . . . . ?
C13 C14 C15 C20 59.4(5) . . . . ?
C14 C13 C19 C18 59.3(4) . . . . ?
C14 C15 C16 C11 59.6(5) . . . . ?
C14 C15 C20 C18 -60.5(5) . . . . ?
C16 C11 C12 C13 58.9(4) . . . . ?
C16 C11 C17 C18 -59.3(4) . . . . ?
C16 C15 C20 C18 59.4(5) . . . . ?
C17 C11 C12 C13 -57.2(4) . . . . ?
C17 C11 C16 C15 59.8(5) . . . . ?
C17 C18 C19 C13 60.5(5) . . . . ?
C17 C18 C20 C15 -59.8(5) . . . . ?
C19 C13 C14 C15 -58.6(5) . . . . ?
C19 C18 C20 C15 60.0(5) . . . . ?
C20 C15 C16 C11 -60.9(5) . . . . ?
C20 C18 C19 C13 -59.4(4) . . . . ?
C21 P1 O1 Li1 122.1(3) . . . 3_666 ?
C21 P1 O1 Li1 -56.4(8) . . . . ?
C21 P1 C11 C12 60.5(3) . . . . ?
C21 P1 C11 C16 176.9(3) . . . . ?
C21 P1 C11 C17 -63.8(3) . . . . ?
C21 C22A C23A C24A -58.7(6) . . . . ?
C21 C22A C23A C28A 60.8(6) . . . . ?
C21 C22B C23B C24B -56.9(16) . . . . ?
C21 C22B C23B C28B 60.0(17) . . . . ?
C22A C21 C29A C27A 57.8(5) . . . . ?
C22A C21 C30A C25A -58.9(5) . . . . ?
C22A C23A C24A C25A 59.6(7) . . . . ?
C22A C23A C28A C27A -60.5(6) . . . . ?
C22B C21 C29B C25B -59.1(14) . . . . ?
C22B C21 C30B C27B 60.6(13) . . . . ?
C22B C23B C24B C25B 59.5(18) . . . . ?
C22B C23B C28B C27B -57(2) . . . . ?
C23A C24A C25A C26A 59.9(7) . . . . ?
C23A C24A C25A C30A -60.2(6) . . . . ?
C23B C24B C25B C26B 55(2) . . . . ?
C23B C24B C25B C29B -61.7(19) . . . . ?
C24A C23A C28A C27A 59.3(6) . . . . ?
C24A C25A C26A C27A -59.3(7) . . . . ?
C24A C25A C30A C21 59.9(6) . . . . ?
C24B C23B C28B C27B 59(2) . . . . ?
C24B C25B C26B C27B -55(2) . . . . ?
C24B C25B C29B C21 61.1(17) . . . . ?
C25A C26A C27A C28A 59.5(7) . . . . ?
C25A C26A C27A C29A -59.7(6) . . . . ?
C25B C26B C27B C28B 56(2) . . . . ?
C25B C26B C27B C30B -61.8(19) . . . . ?
C26A C25A C30A C21 -59.0(6) . . . . ?
C26A C27A C28A C23A -59.2(7) . . . . ?
C26A C27A C29A C21 60.4(6) . . . . ?
C26B C25B C29B C21 -56.7(17) . . . . ?
C26B C27B C28B C23B -58(2) . . . . ?
C26B C27B C30B C21 56.2(16) . . . . ?
C28A C23A C24A C25A -59.9(7) . . . . ?
C28A C27A C29A C21 -59.0(6) . . . . ?
C28B C23B C24B C25B -58(2) . . . . ?
C28B C27B C30B C21 -60.8(16) . . . . ?
C29A C21 C22A C23A -58.1(5) . . . . ?
C29A C21 C30A C25A 57.2(5) . . . . ?
C29A C27A C28A C23A 60.0(6) . . . . ?
C29B C21 C22B C23B 58.4(13) . . . . ?
C29B C21 C30B C27B -55.8(14) . . . . ?
C29B C25B C26B C27B 62.4(19) . . . . ?
C30A C21 C22A C23A 57.7(5) . . . . ?
C30A C21 C29A C27A -58.7(5) . . . . ?
C30A C25A C26A C27A 59.2(6) . . . . ?
C30B C21 C22B C23B -61.2(13) . . . . ?
C30B C21 C29B C25B 55.3(14) . . . . ?
C30B C27B C28B C23B 57(2) . . . . ?
Li1 P1 O1 Li1 -178.5(7) 3_666 . . . ?
Li1 P1 C11 C12 -83.6(3) 3_666 . . . ?
Li1 P1 C11 C16 32.8(3) 3_666 . . . ?
Li1 P1 C11 C17 152.1(3) 3_666 . . . ?
Li1 O1 Li1 Ir1 0.6(17) 3_666 . . 3_666 ?
Li1 O1 Li1 Cl1 107.3(5) 3_666 . . 3_666 ?
Li1 O1 Li1 Cl2 -105.8(5) 3_666 . . 3_666 ?
Li1 O1 Li1 P1 0.29(14) 3_666 . . 3_666 ?
Li1 O1 Li1 O1 -0.001(0) 3_666 . . 3_666 ?
O2 C31 C32 C33 45.4(14) . . . . ?
C31 O2 C34 C33 15.8(16) . . . . ?
C31 C32 C33 C34 -33.0(13) . . . . ?
C32 C33 C34 O2 12.4(16) . . . . ?
C34 O2 C31 C32 -38.2(14) . . . . ?

_shelx_res_file                  
;
TITL ga-189-ir-1.res in P2(1)/c
    ga-189-ir-1.res
    created by SHELXL-2019/3 at 15:35:14 on 04-Jun-2025
CELL 1.54184 10.522386 18.327365 17.048981 90 99.046 90
ZERR 2 0.000078 0.000164 0.000109 0 0.0006 0
LATT 1
SYMM -X,0.5+Y,0.5-Z
SFAC C H Cl Ir Li O P
UNIT 128 196 8 4 4 6 4
DFIX 1.44 0.01 O2 C31 O2 C34
SADI C22A C21 C22B C21 C30A C21 C29B C21 C29A C21 C30B C21
SADI C23A C22A C23B C22B C30A C25A C25B C29B C29A C27A C27B C30B
DANG 2.38 0.01 O2 C32 O2 C33 C31 C33 C32 C34
SADI C28A C27A C26A C27A C28B C23B C23B C24B C25A C24A C24A C23A C27B C26B =
 C25B C26B C25A C26A C27B C28B C24B C25B C28A C23A
SIMU 0.01 0.02 2 C22A > C30B
DFIX 1.53 0.01 C31 C32 C33 C34
DFIX 1.54 0.01 C32 C33
SIMU 0.005 0.01 2 O2 > C34

L.S. 20
PLAN  50
SIZE 0.04 0.07 0.09
TEMP -133.15
CONF
wpdb -2
MORE -1
BOND $H
fmap 2
acta
OMIT -1 1 1
OMIT -1 4 2
OMIT 0 4 0
OMIT 1 4 0
REM <olex2.extras>
REM <HklSrc "%.\\GA-189-Ir-1.hkl">
REM </olex2.extras>

WGHT    0.042300    6.853600
FVAR       2.56153   0.75116
IR1   4    0.564359    0.305381    0.599045    11.00000    0.02731    0.02418 =
         0.01950    0.00382    0.00337    0.00395
CL1   3    0.703301    0.410916    0.634010    11.00000    0.03257    0.03398 =
         0.03457    0.00305    0.00032   -0.00199
CL2   3    0.595538    0.333239    0.464208    11.00000    0.03169    0.03407 =
         0.02435    0.00638    0.00851    0.00664
P1    7    0.384736    0.386305    0.580421    11.00000    0.02510    0.02153 =
         0.02041    0.00305    0.00403    0.00159
O1    6    0.422388    0.454134    0.536553    11.00000    0.02818    0.02508 =
         0.02811    0.00873    0.00696    0.00237
C1    1    0.511489    0.217030    0.674631    11.00000    0.04125    0.02451 =
         0.02712    0.00810    0.00881    0.00484
C2    1    0.634504    0.246457    0.708243    11.00000    0.03995    0.03074 =
         0.02108    0.00855    0.00303    0.00907
C3    1    0.724422    0.230840    0.653024    11.00000    0.03567    0.03355 =
         0.02708    0.01181    0.00363    0.01276
C4    1    0.656178    0.196447    0.586588    11.00000    0.04591    0.02301 =
         0.02953    0.00708    0.00909    0.01560
C5    1    0.521727    0.189235    0.596382    11.00000    0.04319    0.01977 =
         0.02952    0.00255    0.00519    0.00326
C6    1    0.400036    0.205331    0.718613    11.00000    0.04783    0.03859 =
         0.03762    0.00814    0.01347   -0.00275
AFIX 137
H6A   2    0.319129    0.211603    0.682007    11.00000   -1.50000
H6B   2    0.404290    0.240917    0.761851    11.00000   -1.50000
H6C   2    0.404037    0.155849    0.740650    11.00000   -1.50000
AFIX   0
C7    1    0.675757    0.276031    0.790292    11.00000    0.04619    0.04748 =
         0.02541    0.00294   -0.00076    0.00916
AFIX 137
H7A   2    0.725029    0.321044    0.787277    11.00000   -1.50000
H7B   2    0.729621    0.239922    0.822343    11.00000   -1.50000
H7C   2    0.599583    0.286456    0.814883    11.00000   -1.50000
AFIX   0
C8    1    0.865033    0.248821    0.668003    11.00000    0.03545    0.05624 =
         0.04087    0.01030    0.00299    0.01187
AFIX 137
H8A   2    0.896828    0.253372    0.617194    11.00000   -1.50000
H8B   2    0.912079    0.209840    0.699512    11.00000   -1.50000
H8C   2    0.878177    0.295013    0.697103    11.00000   -1.50000
AFIX   0
C9    1    0.709541    0.169147    0.515943    11.00000    0.05918    0.03912 =
         0.03219    0.00226    0.01506    0.01648
AFIX 137
H9A   2    0.740095    0.118950    0.525654    11.00000   -1.50000
H9B   2    0.781376    0.200295    0.506608    11.00000   -1.50000
H9C   2    0.642178    0.170276    0.469196    11.00000   -1.50000
AFIX   0
C10   1    0.426447    0.144308    0.543728    11.00000    0.05200    0.03008 =
         0.03965   -0.00109    0.00000    0.00559
AFIX 137
H10A  2    0.452362    0.092924    0.548113    11.00000   -1.50000
H10B  2    0.422634    0.160514    0.488630    11.00000   -1.50000
H10C  2    0.341475    0.149842    0.559699    11.00000   -1.50000
AFIX   0
C11   1    0.236012    0.352020    0.513461    11.00000    0.02558    0.02908 =
         0.02219    0.00019    0.00429    0.00190
C12   1    0.140647    0.415490    0.492533    11.00000    0.03391    0.03642 =
         0.03697    0.00088   -0.00722    0.00572
AFIX  23
H12A  2    0.110923    0.433259    0.541406    11.00000   -1.20000
H12B  2    0.184579    0.456298    0.469769    11.00000   -1.20000
AFIX   0
C13   1    0.024247    0.390783    0.432460    11.00000    0.03673    0.04968 =
         0.03947   -0.00291   -0.01199    0.01015
AFIX  13
H13   2   -0.037141    0.432422    0.420435    11.00000   -1.20000
AFIX   0
C14   1    0.070793    0.366395    0.356446    11.00000    0.04296    0.09000 =
         0.02941    0.00413   -0.00844   -0.00234
AFIX  23
H14A  2   -0.003659    0.351918    0.316504    11.00000   -1.20000
H14B  2    0.115561    0.407226    0.334317    11.00000   -1.20000
AFIX   0
C15   1    0.161851    0.302403    0.374395    11.00000    0.03476    0.08648 =
         0.03597   -0.02721    0.00634   -0.00056
AFIX  13
H15   2    0.192232    0.286320    0.324442    11.00000   -1.20000
AFIX   0
C16   1    0.278749    0.326117    0.435845    11.00000    0.02933    0.05818 =
         0.02864   -0.00922    0.00603   -0.00118
AFIX  23
H16A  2    0.338855    0.284533    0.447280    11.00000   -1.20000
H16B  2    0.324945    0.366144    0.413352    11.00000   -1.20000
AFIX   0
C17   1    0.166810    0.287820    0.545985    11.00000    0.03010    0.03336 =
         0.04172    0.00517    0.00456   -0.00200
AFIX  23
H17A  2    0.137764    0.302389    0.596206    11.00000   -1.20000
H17B  2    0.227169    0.246362    0.557529    11.00000   -1.20000
AFIX   0
C18   1    0.049917    0.263917    0.485332    11.00000    0.02699    0.04235 =
         0.05728   -0.00674    0.00370   -0.00571
AFIX  13
H18   2    0.005081    0.222476    0.507608    11.00000   -1.20000
AFIX   0
C19   1   -0.042846    0.327990    0.467333    11.00000    0.02491    0.05630 =
         0.04274   -0.01106   -0.00032    0.00266
AFIX  23
H19A  2   -0.118896    0.312528    0.429180    11.00000   -1.20000
H19B  2   -0.072786    0.344089    0.516766    11.00000   -1.20000
AFIX   0
C20   1    0.094693    0.239902    0.408125    11.00000    0.03382    0.05848 =
         0.06949   -0.03304   -0.00516    0.00293
AFIX  23
H20A  2    0.154288    0.197997    0.418724    11.00000   -1.20000
H20B  2    0.019664    0.224225    0.369275    11.00000   -1.20000
AFIX   0
C21   1    0.336842    0.424288    0.675901    11.00000    0.03316    0.02066 =
         0.02371   -0.00041    0.00769    0.00145
PART 1
C22A  1    0.448686    0.417008    0.743219    21.00000    0.03351    0.03279 =
         0.02724   -0.00331    0.00370   -0.00041
AFIX  23
H22A  2    0.525669    0.440748    0.727909    21.00000   -1.20000
H22B  2    0.468664    0.364697    0.752994    21.00000   -1.20000
AFIX   0
PART 2
C22B  1    0.451952    0.476333    0.710521   -21.00000    0.04244    0.03019 =
         0.02942    0.00052    0.00470    0.00107
AFIX  23
H22C  2    0.533289    0.448211    0.717934   -21.00000   -1.20000
H22D  2    0.459472    0.515845    0.671921   -21.00000   -1.20000
AFIX   0
PART 1
C23A  1    0.417396    0.452377    0.820064    21.00000    0.04458    0.03902 =
         0.02721   -0.00615    0.00191   -0.00039
AFIX  13
H23A  2    0.493110    0.447532    0.863238    21.00000   -1.20000
AFIX   0
PART 2
C23B  1    0.432273    0.510323    0.790882   -21.00000    0.04554    0.03442 =
         0.03224   -0.00445    0.00392    0.00077
AFIX  13
H23B  2    0.504024    0.544577    0.810956   -21.00000   -1.20000
AFIX   0
PART 1
C24A  1    0.386186    0.531953    0.805335    21.00000    0.05143    0.03469 =
         0.03614   -0.00871    0.00704   -0.00357
AFIX  23
H24A  2    0.461695    0.557224    0.789952    21.00000   -1.20000
H24B  2    0.366794    0.554680    0.854789    21.00000   -1.20000
AFIX   0
PART 2
C24B  1    0.305038    0.549939    0.776424   -21.00000    0.05013    0.03428 =
         0.03407   -0.00121    0.00642    0.00010
AFIX  23
H24C  2    0.289781    0.573062    0.826592   -21.00000   -1.20000
H24D  2    0.309519    0.589227    0.737100   -21.00000   -1.20000
AFIX   0
PART 1
C25A  1    0.271212    0.540861    0.739789    21.00000    0.05000    0.02941 =
         0.03481   -0.00044    0.00493    0.00545
AFIX  13
H25A  2    0.251709    0.593866    0.730659    21.00000   -1.20000
AFIX   0
PART 2
C25B  1    0.193485    0.500682    0.746585   -21.00000    0.04642    0.03636 =
         0.03224   -0.00332    0.01011    0.00364
AFIX  13
H25B  2    0.110666    0.528411    0.740459   -21.00000   -1.20000
AFIX   0
PART 1
C26A  1    0.156096    0.502660    0.764889    21.00000    0.04451    0.04045 =
         0.03365   -0.00330    0.01217    0.00678
AFIX  23
H26A  2    0.080412    0.508029    0.722751    21.00000   -1.20000
H26B  2    0.135269    0.525452    0.813960    21.00000   -1.20000
AFIX   0
PART 2
C26B  1    0.191274    0.437895    0.804375   -21.00000    0.04719    0.03746 =
         0.03008   -0.00596    0.01068    0.00125
AFIX  23
H26C  2    0.171411    0.457260    0.855286   -21.00000   -1.20000
H26D  2    0.121471    0.403790    0.782849   -21.00000   -1.20000
AFIX   0
PART 1
C27A  1    0.185573    0.422038    0.779654    21.00000    0.04032    0.03670 =
         0.03023   -0.00144    0.00955    0.00161
AFIX  13
H27A  2    0.109462    0.397134    0.796176    21.00000   -1.20000
AFIX   0
PART 2
C27B  1    0.316991    0.396283    0.820106   -21.00000    0.04738    0.03404 =
         0.02825   -0.00244    0.00852    0.00058
AFIX  13
H27B  2    0.312601    0.356667    0.859924   -21.00000   -1.20000
AFIX   0
PART 1
C28A  1    0.301623    0.414231    0.844714    21.00000    0.04717    0.03561 =
         0.02618   -0.00236    0.00871    0.00565
AFIX  23
H28A  2    0.282019    0.435986    0.894602    21.00000   -1.20000
H28B  2    0.321318    0.361890    0.854497    21.00000   -1.20000
AFIX   0
PART 2
C28B  1    0.423430    0.449693    0.849751   -21.00000    0.04789    0.03376 =
         0.02848   -0.00412    0.00565   -0.00099
AFIX  23
H28C  2    0.407464    0.470998    0.900667   -21.00000   -1.20000
H28D  2    0.506519    0.423331    0.859811   -21.00000   -1.20000
AFIX   0
PART 1
C29A  1    0.216781    0.387261    0.703084    21.00000    0.03241    0.02868 =
         0.02811   -0.00017    0.00649   -0.00049
AFIX  23
H29A  2    0.141590    0.392245    0.660533    21.00000   -1.20000
H29B  2    0.233987    0.334570    0.712076    21.00000   -1.20000
AFIX   0
PART 2
C29B  1    0.215362    0.468517    0.666275   -21.00000    0.04072    0.03143 =
         0.02982   -0.00386    0.00928    0.00328
AFIX  23
H29C  2    0.141409    0.437226    0.644654   -21.00000   -1.20000
H29D  2    0.221076    0.508599    0.628058   -21.00000   -1.20000
AFIX   0
PART 1
C30A  1    0.305602    0.506090    0.663238    21.00000    0.04070    0.02523 =
         0.03067    0.00049    0.00846    0.00390
AFIX  23
H30A  2    0.232362    0.511901    0.619524    21.00000   -1.20000
H30B  2    0.380891    0.531550    0.647808    21.00000   -1.20000
AFIX   0
PART 2
C30B  1    0.338312    0.363791    0.739179   -21.00000    0.03604    0.02869 =
         0.02630   -0.00125    0.01089    0.00017
AFIX  23
H30C  2    0.421994    0.338010    0.745769   -21.00000   -1.20000
H30D  2    0.269726    0.327848    0.721059   -21.00000   -1.20000
AFIX   0
PART 0
LI1   5    0.407744    0.543976    0.488854    11.00000    0.03194    0.03245 =
         0.03621    0.00664    0.00861    0.00280

PART -1
O2    6    0.943202    0.506015    0.958688    10.50000    0.13236    0.13464 =
         0.10019   -0.00288    0.04972   -0.00349
C31   1    0.896027    0.578721    0.943601    10.50000    0.13413    0.13143 =
         0.10427   -0.00255    0.04161   -0.00198
AFIX  23
H31A  2    0.958739    0.614803    0.969846    10.50000   -1.20000
H31B  2    0.813295    0.585430    0.963449    10.50000   -1.20000
AFIX   0
C32   1    0.877779    0.587604    0.853141    10.50000    0.12578    0.12739 =
         0.09726   -0.00867    0.03770    0.00033
AFIX  23
H32A  2    0.822546    0.629930    0.834808    10.50000   -1.20000
H32B  2    0.960944    0.591833    0.833250    10.50000   -1.20000
AFIX   0
C33   1    0.810623    0.514928    0.829728    10.50000    0.10449    0.11335 =
         0.07560   -0.01557    0.04008   -0.00246
AFIX  23
H33A  2    0.716553    0.518563    0.828915    10.50000   -1.20000
H33B  2    0.827510    0.498187    0.777126    10.50000   -1.20000
AFIX   0
C34   1    0.871545    0.465713    0.894308    10.50000    0.11862    0.12063 =
         0.08251   -0.00975    0.05298   -0.00385
AFIX  23
H34A  2    0.803952    0.436809    0.914380    10.50000   -1.20000
H34B  2    0.929814    0.431310    0.872708    10.50000   -1.20000
AFIX   0
HKLF 4


REM  ga-189-ir-1.res in P2(1)/c
REM wR2 = 0.0779, GooF = S = 1.056, Restrained GooF = 1.047 for all data
REM R1 = 0.0277 for 6040 Fo > 4sig(Fo) and 0.0305 for all 6598 data
REM 457 parameters refined using 417 restraints

END

WGHT      0.0423      6.8432

REM Highest difference peak  1.448,  deepest hole -1.008,  1-sigma level  0.107
Q1    1   0.8268  0.5083  0.9501  11.00000  0.05    1.30
Q2    1   0.8784  0.5359  0.9019  11.00000  0.05    1.05
Q3    1   0.6582  0.3095  0.6014  11.00000  0.05    0.99
Q4    1   0.9102  0.4748  0.8988  11.00000  0.05    0.93
Q5    1   0.9656  0.5298  0.9777  11.00000  0.05    0.70
Q6    1   0.5485  0.2271  0.5996  11.00000  0.05    0.61
Q7    1   0.9763  0.4727  0.9603  11.00000  0.05    0.60
Q8    1   0.4442  0.3280  0.5961  11.00000  0.05    0.57
Q9    1   0.8512  0.5784  0.9183  11.00000  0.05    0.51
Q10   1   0.5780  0.3815  0.5993  11.00000  0.05    0.46
Q11   1   0.9238  0.5756  0.8684  11.00000  0.05    0.43
Q12   1   0.4943  0.3041  0.6341  11.00000  0.05    0.42
Q13   1   0.0790  0.3983  0.4593  11.00000  0.05    0.41
Q14   1   0.4542  0.2657  0.6001  11.00000  0.05    0.39
Q15   1   0.6616  0.2486  0.6012  11.00000  0.05    0.38
Q16   1   0.6267  0.3454  0.6474  11.00000  0.05    0.37
Q17   1   0.5015  0.3706  0.5961  11.00000  0.05    0.37
Q18   1   0.2820  0.3563  0.5378  11.00000  0.05    0.33
Q19   1   0.3902  0.4251  0.6997  11.00000  0.05    0.33
Q20   1   0.6918  0.2362  0.6821  11.00000  0.05    0.31
Q21   1   0.3124  0.4476  0.6630  11.00000  0.05    0.31
Q22   1   0.5941  0.2725  0.6777  11.00000  0.05    0.31
Q23   1   0.2549  0.4208  0.8051  11.00000  0.05    0.30
Q24   1   0.2425  0.3370  0.4818  11.00000  0.05    0.30
Q25   1   0.5208  0.2622  0.5404  11.00000  0.05    0.30
Q26   1   0.3619  0.5345  0.7602  11.00000  0.05    0.29
Q27   1   0.1582  0.2707  0.3985  11.00000  0.05    0.29
Q28   1   0.3023  0.4071  0.6842  11.00000  0.05    0.28
Q29   1   0.6012  0.1992  0.5785  11.00000  0.05    0.28
Q30   1   0.7740  0.4112  0.6091  11.00000  0.05    0.27
Q31   1   0.0468  0.3774  0.3942  11.00000  0.05    0.27
Q32   1   0.3861  0.4684  0.5168  11.00000  0.05    0.26
Q33   1   0.1047  0.3242  0.3787  11.00000  0.05    0.26
Q34   1   0.2034  0.3237  0.5290  11.00000  0.05    0.25
Q35   1   0.1000  0.2106  0.4570  11.00000  0.05    0.25
Q36   1   0.2465  0.4560  0.6736  11.00000  0.05    0.25
Q37   1   0.2050  0.3272  0.3966  11.00000  0.05    0.25
Q38   1   0.6855  0.1705  0.5710  11.00000  0.05    0.25
Q39   1   0.3544  0.4055  0.6491  11.00000  0.05    0.25
Q40   1   0.4702  0.4537  0.5163  11.00000  0.05    0.25
Q41   1   0.2330  0.3802  0.5030  11.00000  0.05    0.25
Q42   1   0.2420  0.5347  0.7889  11.00000  0.05    0.24
Q43   1   0.5317  0.3360  0.5219  11.00000  0.05    0.24
Q44   1   0.6662  0.3318  0.4404  11.00000  0.05    0.24
Q45   1   0.6193  0.1318  0.4789  11.00000  0.05    0.24
Q46   1   0.1750  0.3806  0.6858  11.00000  0.05    0.24
Q47   1   0.6558  0.5292  0.9018  11.00000  0.05    0.24
Q48   1   0.0443  0.3757  0.3476  11.00000  0.05    0.24
Q49   1  -0.0614  0.4277  0.4454  11.00000  0.05    0.24
Q50   1   0.0158  0.3534  0.4539  11.00000  0.05    0.24
;
_shelx_res_checksum              78698
_shelx_hkl_file                  
;
   0   0   1 72.9547 53.7038  11
   0   0  -2 168035. 3691.75  40
   0   0   2 169916. 3684.68  11
   0   0  -2 163635. 3662.48  27
   0   0  -2 164807. 3660.79  30
   0   0   2 163935. 3677.77  44
   0   0  -3 164.703 169.855  42
   0   0   3 118.012 171.559  44
   0   0  -3 102.926 162.130  41
   0   0  -3 56.3960 153.719  27
   0   0  -3 159.959 173.245  40
   0   0   3 197.647 181.658  11
   0   0  -3 83.6372 147.013  30
   0   0   4 177922. 4045.99  11
   0   0  -4 174082. 4004.05  30
   0   0  -4 178734. 4058.96  40
   0   0   4 173244. 4044.47  44
   0   0  -4 174502. 4038.29  42
   0   0  -4 179542. 4062.91  41
   0   0  -5 128.916 219.100  42
   0   0  -5 138.924 250.657  41
   0   0   5 96.1415 242.257  44
   0   0   5 112.303 228.144  48
   0   0  -5 258.196 247.752  40
   0   0  -5 255.911 210.738  30
   0   0   5-56.5732 209.612  11
   0   0  -6 122844. 3014.63  41
   0   0  -6 121403. 3009.15  40
   0   0  -6 120463. 2972.31  42
   0   0   6 123470. 3009.41  44
   0   0   6 121745. 2990.68  48
   0   0  -6 116017. 2918.16  30
   0   0   6 114467. 2965.69  11
   0   0  -7 294.668 215.882   5
   0   0   7 205.118 297.695  44
   0   0  -7 26.3260 270.480  42
   0   0  -7-29.6871 298.154  41
   0   0   7 256.185 304.134  48
   0   0  -7 55.5392 112.452  39
   0   0  -7 119.652 292.158  40
   0   0  -7 445.804 280.671  30
   0   0   7 167.524 262.452  11
   0   0  -8 2879.38 335.045   5
   0   0  -8 3442.85 457.023  41
   0   0  -8 3724.33 410.741  42
   0   0   8 4789.75 497.777  44
   0   0   8 4120.87 448.350  48
   0   0  -8 3787.73 449.028  40
   0   0  -8 5274.18 436.697  30
   0   0   8 4220.55 458.383  11
   0   0   9-80.4638 297.650  48
   0   0   9-46.2383 374.729  46
   0   0  -9 225.041 295.436  30
   0   0   9 123.664 313.560  44
   0   0  -9 591.917 285.529  42
   0   0  -9-41.8450 311.786  41
   0   0  -9 208.799 228.437   5
   0   0  10 156459. 4274.63  46
   0   0  10 154263. 4140.18  48
   0   0 -10 153051. 4017.03  42
   0   0 -10 159016. 4195.43  41
   0   0 -10 155053. 4179.79  40
   0   0  10 158396. 4185.45  44
   0   0  11-52.0431 365.255  48
   0   0  11-124.451 460.342  46
   0   0 -12 19398.5 1149.71  19
   0   0  12 18585.6 1118.99  44
   0   0  12 18786.5 1180.98  46
   0   0 -13 298.999 462.668  36
   0   0 -13-72.7842 375.267  19
   0   0  13 148.409 516.638  46
   0   0 -14 72093.4 2712.16  36
   0   0 -14 69710.0 2667.44  20
   0   0 -14 71519.8 2676.84  19
   0   0 -14 68197.9 2648.31  21
   0   0 -14 73003.1 2659.89   9
   0   0  14 69532.3 2655.18  46
   0   0 -15 81.8851 446.355  36
   0   0 -15 333.073 429.344  19
   0   0 -15 83.4801 436.719  20
   0   0  15 82.0881 464.787  16
   0   0 -15 499.889 429.583  21
   0   0 -15 80.7302 445.812   9
   0   0  15 395.983 453.852  46
   0   0 -16 122489. 3882.29  36
   0   0 -16 122047. 3925.58  20
   0   0  16 119908. 3809.25  46
   0   0 -16 119087. 3910.25  21
   0   0 -17 230.816 413.819   9
   0   0 -17 642.046 437.454  19
   0   0 -17-284.834 393.215  38
   0   0 -18 484.236 367.698   9
   0   0 -18 997.988 463.734  21
   0   0 -18 1642.32 539.921  20
   0   0 -18 1486.65 424.862  38
   0   0 -19 475.273 348.471  21
   0   0 -19 298.897 346.635  20
   0   0 -19 58.6054 339.829  26
   0   0 -19 57.7171 338.547   9
   0   0 -19 290.326 336.697   8
   0   0 -19 49.0238 287.564  38
   0   0 -20 30700.8 1282.28   9
   0   0 -20 29564.8 1270.06   8
   0   0 -20 31311.5 1293.28  26
   0  -1   0 291.321 63.1143  10
   0   1   0 147.651 58.9873  15
   0  -1  -1 248526. 5448.30  41
   0   1  -1 264635. 5512.53  14
   0  -1  -1 253692. 5448.54  40
   0   1  -1 249143. 5472.37  36
   0   1  -1 248074. 5450.04   4
   0   1  -1 254870. 5454.41   3
   0   1  -1 239347. 5449.52   6
   0   1  -1 259531. 5496.62  13
   0   1  -1 256000. 5475.69  12
   0   1  -2 723323. 15221.8  13
   0  -1   2 695095. 15218.8  46
   0   1   2 720366. 15182.5  47
   0   1   2 718290. 15172.7  49
   0  -1   2 665947. 15180.6  48
   0  -1  -2 710157. 15180.1  41
   0  -1  -2 671100. 15186.3  43
   0   1  -2 709530. 15181.1  41
   0  -1   2 680345. 15193.7  44
   0   1  -2 714822. 15177.7  42
   0   1  -2 701136. 15148.6   5
   0   1  -2 711888. 15181.2  40
   0  -1  -2 705703. 15179.0  40
   0   1  -2 701503. 15182.9  30
   0  -1  -2 711415. 15129.7  27
   0   1  -2 705616. 15182.6  22
   0   1   3 14791.2 522.183  47
   0  -1   3 15991.8 570.334  46
   0  -1   3 16580.2 548.924  48
   0  -1  -3 15858.9 536.207  41
   0   1  -3 15633.4 521.213  42
   0  -1   3 15826.6 547.144  44
   0   1  -3 15616.3 533.881  41
   0   1  -3 16339.1 498.495   5
   0  -1  -3 15817.3 534.441  40
   0   1  -3 15997.7 537.498  40
   0   1  -3 15827.4 523.368  30
   0  -1   3 15833.1 422.145  32
   0  -1  -3 14736.4 483.647  30
   0  -1  -3 14698.4 471.732  27
   0   1  -4 54612.5 1401.86   5
   0   1  -4 54438.5 1466.99  40
   0   1  -4 55754.2 1474.30  41
   0   1  -4 55854.6 1458.96  42
   0  -1  -4 54841.6 1468.96  41
   0  -1  -4 57198.3 1480.35  40
   0  -1   4 55128.8 1475.30  44
   0  -1   4 55628.4 1517.88  46
   0  -1   4 57015.0 1484.56  48
   0   1   4 56084.8 1458.23  47
   0  -1  -4 57321.1 1262.13  39
   0  -1  -4 56170.9 1410.11  30
   0  -1  -4 54222.8 1397.60  27
   0   1  -4 54198.9 1446.44  30
   0  -1   4 54975.4 1480.90  11
   0   1  -5 82303.2 2040.35   5
   0   1  -5 83600.3 2134.23  41
   0   1   5 81345.3 2118.99  44
   0  -1  -5 82025.5 2125.99  41
   0  -1   5 83800.6 2140.27  44
   0  -1  -5 82254.3 2124.45  40
   0  -1  -5 84422.5 2124.22  42
   0   1  -5 81249.0 2097.17  42
   0   1  -5 83214.0 2131.02  40
   0  -1   5 85663.2 2193.38  46
   0  -1   5 84706.2 2138.96  48
   0  -1  -5 83921.3 1857.78  39
   0   1  -5 83110.8 2092.69  30
   0  -1  -5 80720.2 2039.36  30
   0  -1  -5 82602.0 2036.03  27
   0  -1   5 77583.1 2121.86  11
   0   1  -6 119418. 2835.43   5
   0   1   6 121885. 2958.84  44
   0   1  -6 120382. 2955.74  40
   0  -1  -6 121378. 2945.98  42
   0   1  -6 121362. 2960.73  41
   0  -1  -6 121343. 2959.13  40
   0  -1   6 122101. 2970.25  44
   0  -1  -6 116956. 2945.78  41
   0   1  -6 119316. 2909.43  42
   0  -1   6 123250. 2967.01  48
   0  -1   6 123213. 3036.96  46
   0  -1  -6 114243. 2594.71  39
   0  -1  -6 113933. 2597.05  35
   0   1  -6 116330. 2900.23  30
   0  -1  -6 115946. 2843.41  30
   0  -1   6 109991. 2918.20  11
   0   1  -7 1270.81 237.662   5
   0   1  -7 881.123 275.643  42
   0  -1   7 571.533 306.185  44
   0  -1  -7 659.316 273.334  42
   0  -1  -7 861.742 331.864  41
   0   1  -7 805.649 294.423  41
   0   1   7 1032.52 313.605  44
   0  -1   7 747.050 350.673  46
   0  -1   7 769.227 315.590  48
   0   1  -7 751.664 296.660  40
   0  -1  -7 928.658 326.055  40
   0  -1  -7 1444.51 292.087  30
   0   1  -7 962.018 317.939  30
   0  -1   7 607.204 283.041  11
   0   1  -8 320986. 7431.43   5
   0  -1   8 325205. 7732.48  46
   0  -1   8 329650. 7630.46  48
   0   1   8 332116. 7630.32  48
   0  -1  -8 327209. 7482.45  30
   0  -1   8 312388. 7592.18  11
   0  -1  -8 325881. 7640.96  41
   0   1   8 334743. 7655.82  44
   0   1  -8 321827. 7542.72  42
   0  -1  -8 330326. 7653.76  40
   0   1  -8 335103. 7658.06  41
   0  -1  -8 324284. 7574.21  42
   0  -1   8 332048. 7664.69  44
   0   1  -8 329650. 7653.99  40
   0  -1  -9 11648.5 654.140   5
   0  -1   9 12428.2 835.586  46
   0   1   9 12262.4 761.650  48
   0  -1   9 11202.6 729.773  48
   0  -1  -9 12266.1 672.832  30
   0  -1   9 9890.79 687.012  11
   0  -1  -9 12183.1 704.171  42
   0  -1   9 12399.2 774.165  44
   0  -1  -9 12803.9 779.901  41
   0   1  -9 13327.6 723.338  42
   0   1  -9 11550.4 759.280  41
   0   1   9 13207.9 786.506  44
   0   1  10 12084.9 831.909  44
   0   1 -10 13016.2 849.791  41
   0   1 -10 12629.6 827.112  40
   0  -1 -10 12634.7 837.043  40
   0  -1 -10 12708.3 759.327  42
   0  -1 -10 12871.8 832.567  41
   0  -1  10 13328.1 859.861  44
   0   1 -10 13025.8 741.518  42
   0  -1 -10 11965.6 703.409  30
   0   1  10 12388.2 822.773  48
   0  -1  10 12926.9 866.879  46
   0   1 -11 4081.10 570.570  36
   0  -1 -11 4611.76 558.084  19
   0   1 -11 3932.44 530.650  19
   0   1  11 3366.84 581.903  46
   0   1 -12 123243. 3708.84  36
   0  -1 -12 115980. 3611.93  19
   0   1 -12 120221. 3658.14  19
   0   1  12 124111. 3636.85  44
   0  -1  12 121732. 3684.71  46
   0   1  12 117681. 3560.73  48
   0   1  12 121732. 3727.70  46
   0   1 -13 370.223 481.125  36
   0  -1 -13 218.401 380.839  19
   0   1 -13-72.8485 391.827  19
   0   1  13-68.2820 455.840  44
   0   1  13 384.164 460.781  46
   0  -1  13 217.518 475.471  46
   0   1 -14 75798.6 2827.21  36
   0  -1 -14 73042.1 2834.93  36
   0  -1  14 83849.5 2873.36  46
   0   1  14 73463.9 2819.81  46
   0   1 -14 80066.4 2833.28   9
   0  -1 -14 75987.7 2786.64   9
   0  -1 -14 72626.7 2765.90  19
   0  -1 -14 77697.5 2850.27  20
   0   1 -14 79065.8 2847.70  19
   0   1 -14 78008.8 2846.69  20
   0   1 -14 74261.0 2803.06  21
   0  -1 -14 80695.3 2872.61  21
   0   1  14 83204.1 2875.86  16
   0   1 -15 6500.30 826.770  36
   0  -1 -15 6652.03 844.510  36
   0  -1  15 7212.20 829.439  46
   0   1  15 7634.19 855.528  46
   0   1 -15 6364.03 780.277   9
   0  -1 -15 5328.07 713.743   9
   0  -1 -15 7420.99 846.202  20
   0   1 -15 5003.02 739.981  20
   0   1 -15 8403.21 869.669  19
   0   1 -15 7648.30 859.615  21
   0  -1 -15 6650.75 824.325  21
   0  -1 -15 6318.32 784.021  19
   0   1 -16 9576.12 875.119  38
   0   1 -16 11245.2 970.784  36
   0  -1 -16 10992.1 1012.29  36
   0   1  16 9356.84 923.898  46
   0  -1 -16 11955.7 1030.19  21
   0   1 -16 11037.3 1011.56  21
   0  -1 -16 9785.61 933.070  19
   0  -1 -16 11631.7 1017.70  20
   0   1 -16 10210.9 965.410  20
   0   1 -16 9125.32 954.235  19
   0  -1  16 11283.8 1012.99  16
   0   1 -17 4406.04 628.851  38
   0  -1 -17 5251.82 669.508  38
   0   1 -17 5818.19 730.854   9
   0  -1 -17 5140.71 713.358   9
   0   1 -17 5123.08 694.772  19
   0  -1 -17 4954.97 686.440  19
   0   1 -18 47261.6 1890.58  38
   0  -1 -18 46063.9 1808.53  38
   0  -1 -18 45563.4 1835.56  36
   0  -1 -18 44070.8 1918.45  21
   0   1 -18 43724.8 1918.00  21
   0  -1 -18 40640.6 1847.37   9
   0   1 -18 44001.8 1902.02   9
   0  -1 -18 42158.1 1886.78  20
   0   1 -18 44798.8 1935.98  20
   0   1 -19 206.846 278.141  38
   0  -1 -19 344.037 340.120   9
   0   1 -19 57.2721 339.720   9
   0  -1 -19-115.354 334.433   8
   0   1 -19 172.780 337.808   8
   0  -1 -19 177.785 363.048  20
   0   1 -19 236.088 321.720  21
   0  -1 -19 58.8497 320.781  21
   0   1 -19-237.754 356.464  20
   0   1 -19 403.194 309.806  26
   0   1 -20 1064.43 355.627  26
   0  -1 -20 484.777 307.369  26
   0  -1 -20 959.957 343.405   8
   0  -1 -20 521.076 328.550   9
   0   1 -20 1481.78 357.825   8
   0   1 -20 998.010 350.016   9
   0   1 -20 679.637 289.698   7
   0   2   0 334219. 7193.41  15
   0   2   0 326834. 7103.28  38
   0  -2   0 330362. 7171.61  10
   0   2   0 329537. 7165.67  49
   0  -2   1 160779. 3562.22  46
   0   2   1 159621. 3566.26  49
   0   2  -1 159514. 3494.60  40
   0   2  -1 155749. 3494.67  41
   0  -2  -1 160797. 3490.21  40
   0  -2   1 160123. 3562.53  10
   0   2  -1 162380. 3568.52  12
   0   2  -1 163619. 3526.45  25
   0   2  -2 196768. 4350.60   3
   0   2  -2 186469. 4336.64   4
   0   2   2 198516. 4374.94  49
   0  -2   2 200009. 4395.64  46
   0   2  -2 195784. 4372.38  42
   0  -2  -2 199791. 4340.61  40
   0  -2  -2 199474. 4342.91  41
   0  -2  -2 200070. 4378.05  43
   0   2  -2 193579. 4340.57  41
   0   2  -2 201529. 4457.69  14
   0   2   2 194158. 4330.00  16
   0   2  -2 196451. 4392.62  36
   0   2  -2 192249. 4340.41  40
   0   2  -2 203875. 4401.84  12
   0   2  -2 202051. 4429.48  13
   0  -2  -2 195896. 4287.85  24
   0   2  -2 190394. 4347.09  22
   0   2  -3 59785.0 1503.26  42
   0  -2  -3 60623.1 1498.30  40
   0  -2   3 59606.8 1516.31  44
   0  -2  -3 60550.6 1499.15  41
   0   2  -3 59108.8 1498.30  41
   0   2  -3 60724.1 1504.60  40
   0  -2  -3 59451.8 1520.71  43
   0   2  -3 60315.9 1471.70   4
   0   2  -3 61460.4 1461.87   6
   0   2  -3 60217.8 1537.45  36
   0   2   3 58948.8 1518.85  47
   0  -2   3 59626.2 1551.91  46
   0   2   3 60822.7 1509.16  49
   0   2  -3 61217.3 1582.95  13
   0  -2   4 140635. 3340.17  46
   0   2   4 138158. 3271.29  47
   0   2  -4 139298. 3268.01  40
   0   2  -4 141775. 3256.53  42
   0  -2  -4 140110. 3270.68  40
   0  -2   4 136801. 3287.14  44
   0   2  -4 141165. 3271.19  41
   0  -2  -4 141370. 3270.12  41
   0   2  -4 140626. 3188.85   6
   0   2  -4 135043. 3296.42  36
   0  -2  -4 139017. 3197.94  30
   0  -2  -4 136252. 3158.43  27
   0  -2  -5 49124.7 1391.01  41
   0   2  -5 48814.4 1395.97  41
   0  -2  -5 50569.3 1399.19  40
   0   2  -5 46009.4 1351.47  42
   0  -2   5 47762.3 1414.92  44
   0   2  -5 48590.3 1392.54  40
   0  -2   5 50146.3 1466.79  46
   0   2   5 49289.9 1395.95  47
   0   2  -5 49907.3 1434.04  36
   0  -2  -5 50051.6 1313.34  30
   0  -2  -5 47679.8 1276.24  27
   0   2  -5 48174.1 1291.98   6
   0   2  -6 160873. 3782.69   6
   0   2  -6 159149. 3878.89  42
   0   2  -6 162165. 3930.09  40
   0  -2  -6 165552. 3932.37  41
   0  -2   6 160606. 3962.65  44
   0   2  -6 165950. 3935.55  41
   0  -2  -6 165521. 3932.75  40
   0   2   6 167926. 3935.70  47
   0  -2   6 171140. 4040.88  46
   0  -2  -6 160952. 3805.84  30
   0  -2   6 151832. 3924.70  11
   0   2  -7 234179. 5483.34   6
   0  -2  -7 243750. 5669.33  42
   0   2  -7 240962. 5619.99  42
   0   2   7 242130. 5695.97  44
   0  -2   7 241034. 5704.51  44
   0   2  -7 242131. 5691.83  40
   0  -2  -7 236774. 5670.53  41
   0  -2  -7 244689. 5695.77  40
   0   2  -7 236092. 5673.89  41
   0  -2   7 243115. 5784.09  46
   0   2  -7 232036. 5722.60  36
   0  -2  -7 240623. 5531.16  30
   0  -2   7 245002. 5706.01  11
   0   2  -8 1481.51 241.528   6
   0  -2   8 1308.36 398.964  46
   0   2  -8 1097.25 359.853  36
   0  -2  -8 1222.25 346.771  40
   0   2  -8 1630.09 349.407  40
   0   2   8 1231.29 352.237  44
   0   2  -8 1368.28 350.241  41
   0  -2  -8 1379.99 338.231  42
   0  -2   8 1951.10 395.183  44
   0  -2  -8 1752.13 378.126  41
   0   2  -8 2064.13 334.616  42
   0  -2  -8 1690.43 312.376  30
   0  -2   8 1265.54 353.126  11
   0   2  -9 72745.6 2372.69  36
   0  -2  -9 76549.8 2156.73  30
   0  -2   9 78474.2 2422.81  46
   0   2   9 78286.7 2351.10  48
   0  -2   9 81686.1 2376.01  44
   0   2   9 77141.3 2373.91  44
   0   2  -9 78311.4 2247.47  42
   0  -2  -9 77154.1 2296.09  42
   0  -2  10 184969. 4858.11  46
   0   2  10 188380. 4790.78  48
   0   2 -10 185418. 4795.53  41
   0  -2  10 185353. 4763.35  44
   0   2 -10 188617. 4634.66  42
   0   2 -10 182178. 4788.06  40
   0  -2 -10 185729. 4790.86  41
   0   2  10 185057. 4819.73  44
   0  -2 -10 186624. 4796.32  40
   0  -2 -10 175172. 4647.63  42
   0  -2 -10 180263. 4513.64  30
   0  -2  10 172270. 4668.97  11
   0   2 -11 12373.5 882.371  19
   0  -2 -11 13903.9 921.201  19
   0   2 -11 13016.2 926.771  36
   0   2 -12 7924.89 799.721  36
   0  -2 -12 7106.72 739.961  19
   0   2  12 6623.25 707.982  16
   0   2 -12 5611.47 679.565  19
   0   2  12 6510.20 727.437  44
   0  -2  12 8023.65 763.411  46
   0   2  12 8071.84 805.453  46
   0   2  12 6813.96 734.015  48
   0   2  13 47793.7 1986.52  44
   0   2 -13 46642.6 1986.53  19
   0  -2 -13 45009.3 1957.14  19
   0   2 -13 48150.5 2030.97  36
   0   2 -13 47029.8 1967.45   9
   0   2  13 45133.5 2047.28  46
   0  -2  13 44032.3 1939.75  46
   0  -2  14 47316.0 2022.96  46
   0   2  14 47303.0 2136.91  46
   0   2  14 45544.0 1986.82  44
   0   2 -14 44436.6 2013.01  36
   0  -2 -14 45473.9 2031.59  19
   0  -2 -14 46272.6 2050.46  20
   0   2 -14 51421.4 2133.11  19
   0   2 -14 43083.8 1991.51  20
   0   2 -14 43495.3 1976.69   9
   0  -2 -14 43742.3 1977.90   9
   0  -2 -14 45800.7 2066.41  21
   0   2 -14 44663.4 2048.72  21
   0  -2 -15 3166.48 694.764  36
   0   2 -15 4074.51 691.911  36
   0   2 -15 3732.84 657.593  20
   0   2 -15 3893.45 660.787  19
   0  -2 -15 4647.75 701.509  20
   0  -2 -15 3475.71 651.966  19
   0  -2 -15 3971.00 667.983  21
   0   2 -15 4795.40 710.255  21
   0  -2 -15 4343.81 691.314   9
   0   2 -15 4003.30 677.129   9
   0   2  15 4421.82 724.169  46
   0   2 -16 69398.2 2648.92  38
   0   2 -16 69575.5 2595.27  36
   0  -2 -16 69098.7 2542.54  38
   0  -2 -16 71104.9 2755.12  36
   0  -2  16 69007.7 2721.50  16
   0   2 -16 71801.2 2720.51  20
   0   2 -16 72844.6 2722.90  19
   0  -2 -16 70224.4 2692.65  19
   0  -2 -16 70454.7 2706.13  20
   0   2  16 69873.6 2676.99  46
   0  -2 -16 73170.3 2738.16  21
   0   2 -16 70439.6 2706.72  21
   0   2 -17 7024.10 778.521   9
   0  -2 -17 5843.68 722.274   9
   0  -2 -17 7456.74 716.176  38
   0   2 -17 6828.11 747.572  38
   0  -2 -17 6381.38 767.851  19
   0   2 -17 7427.27 819.163  19
   0  -2  17 7521.38 814.033  16
   0  -2 -18 3247.42 564.120   9
   0   2 -18 3032.74 532.779   9
   0  -2 -18 2371.36 514.938  36
   0   2 -18 2696.34 536.055  38
   0  -2 -18 1741.69 476.659  20
   0  -2 -18 2850.35 542.473  21
   0   2 -18 2937.14 535.032  20
   0  -2  18 2320.10 521.008  16
   0   2 -18 3558.25 571.675  21
   0   2 -19 7083.29 659.628  38
   0  -2 -19 7730.47 695.127  20
   0   2 -19 7599.82 698.846  20
   0   2 -19 5526.52 616.605  21
   0   2 -19 7700.22 689.496   9
   0   2 -19 6337.75 656.427   8
   0  -2 -19 6471.56 656.631   8
   0  -2 -19 7664.78 694.777   9
   0   2 -19 7261.09 686.887  26
   0  -2 -19 7557.49 691.971  21
   0  -2 -20 31200.0 1244.50   9
   0  -2 -20 29003.9 1225.82   8
   0   2 -20 27187.3 1192.00   8
   0   2 -20 28832.6 1211.25   9
   0  -2 -20 29322.7 1232.04  26
   0   2 -20 27417.2 1174.09  26
   0   3   0 141.002 174.859  15
   0   3   0 249.105 86.0307  38
   0  -3   0 319.159 150.778  10
   0   3   0 227.310 152.454  49
   0  -3   1 656487. 14168.3   2
   0   3   1 659207. 14162.6   2
   0   3   1 657554. 14304.7  49
   0  -3   1 671048. 14308.6  45
   0  -3  -1 657236. 14158.9  40
   0   3  -1 653687. 14165.2  40
   0  -3  -1 664501. 14168.0  38
   0  -3   1 674380. 14301.4  10
   0   3  -1 654499. 14179.5  26
   0   3   2 45641.3 1179.63  49
   0  -3   2 43914.4 1174.83  46
   0  -3  -2 43928.2 1089.56  41
   0   3  -2 44005.9 1095.69  40
   0   3  -2 43909.9 1094.51  41
   0  -3  -2 44526.4 1090.49  40
   0   3  -2 44839.6 1291.81  14
   0   3  -2 46141.9 1195.77  12
   0   3  -2 44707.4 1234.66  13
   0   3  -2 45245.9 1123.61  25
   0   3  -3 9380.01 405.807   3
   0   3  -3 9874.56 402.724   4
   0  -3   3 9363.28 447.336  46
   0   3   3 9193.38 440.515  49
   0  -3  -3 9851.13 406.773  40
   0  -3  -3 9919.24 408.710  41
   0   3  -3 9383.88 407.628  40
   0   3  -3 9376.37 427.068  42
   0   3  -3 9245.68 402.253  41
   0  -3  -3 10083.3 461.404  43
   0   3  -3 10599.5 552.165  14
   0   3   3 10030.7 387.763  16
   0   3  -3 10385.1 469.267  36
   0   3  -3 9449.32 478.454  12
   0   3  -3 10455.0 514.164  13
   0   3  -3 10327.4 407.182  25
   0   3  -4 596.513 193.246   3
   0   3  -4 486.980 185.838   4
   0  -3   4 219.560 217.900  46
   0   3   4 51.9227 223.651  49
   0   3   4 219.590 228.548  47
   0   3  -4 831.581 232.811  42
   0  -3  -4 611.540 210.136  41
   0   3  -4 431.564 214.189  41
   0  -3  -4 893.869 237.894  43
   0   3   4 502.432 198.502  16
   0   3  -4 723.170 267.985  36
   0   3  -4 881.141 226.508  40
   0  -3  -4 597.874 217.620  40
   0  -3  -4 625.205 145.123  27
   0   3  -4 581.681 281.500  13
   0  -3   5 286522. 6743.52  46
   0   3   5 293604. 6708.39  47
   0  -3   5 291413. 6685.90  44
   0   3  -5 295192. 6675.33  40
   0   3  -5 294170. 6673.03  41
   0  -3  -5 296663. 6674.42  40
   0   3  -5 290409. 6660.46  42
   0  -3  -5 301250. 6680.51  41
   0   3  -5 291092. 6626.40   3
   0   3  -5 300212. 6570.93   6
   0   3  -5 293096. 6586.66   4
   0   3  -5 290555. 6732.42  36
   0  -3  -5 298416. 6586.04  30
   0  -3  -5 293166. 6516.72  27
   0   3  -6 20291.3 800.844  42
   0   3  -6 21320.3 832.823  41
   0  -3  -6 21968.4 833.988  41
   0  -3  -6 20259.8 813.424  40
   0  -3   6 21747.8 848.455  44
   0   3  -6 18954.2 799.713  40
   0   3   6 21496.8 848.577  47
   0  -3   6 19824.1 881.387  46
   0   3  -6 20864.4 869.300  36
   0  -3  -6 19524.4 682.848  27
   0  -3  -6 20545.6 733.080  30
   0   3  -6 20802.5 707.114   6
   0   3  -6 20786.2 735.779   4
   0   3  -7 40536.3 1212.95   4
   0   3  -7 39493.0 1161.63   6
   0   3  -7 41963.6 1362.77  40
   0   3  -7 38780.1 1331.60  41
   0  -3  -7 41243.6 1349.80  40
   0   3  -7 39888.1 1291.31  42
   0  -3  -7 39611.0 1337.30  41
   0  -3   7 41210.3 1364.40  44
   0   3   7 38164.2 1333.00  47
   0  -3   7 39636.9 1405.41  46
   0   3  -7 38218.5 1378.06  36
   0  -3  -7 38561.0 1202.05  30
   0  -3   7 37375.3 1357.72  11
   0   3  -8 59345.0 1689.71   4
   0  -3   8 60762.1 1950.92  46
   0   3  -8 58990.7 1912.73  36
   0   3  -8 59217.7 1790.88  42
   0   3   8 62684.2 1912.06  44
   0   3  -8 59190.4 1869.27  41
   0  -3  -8 60496.2 1875.01  40
   0  -3  -8 57837.9 1845.08  42
   0   3  -8 59215.7 1863.96  40
   0  -3  -8 61045.3 1880.33  41
   0  -3   8 58775.9 1858.57  44
   0  -3  -8 58507.8 1690.86  30
   0  -3   8 62007.9 1903.17  11
   0   3  -9 71312.4 2301.77  36
   0  -3  -9 72897.3 2046.18  30
   0  -3   9 72373.8 2311.22  46
   0  -3  -9 72360.8 2225.22  42
   0   3   9 73962.1 2293.23  44
   0   3  -9 74309.2 2162.76  42
   0  -3   9 72054.3 2220.43  44
   0   3 -10 6416.40 554.232  42
   0   3 -10 9099.18 720.415  41
   0  -3 -10 7927.55 637.791  42
   0  -3  10 7078.10 624.407  44
   0  -3  10 7806.19 654.200  11
   0  -3  10 7832.92 690.367  46
   0   3  10 8183.49 691.243  48
   0   3  11 59819.4 2154.25  44
   0   3 -11 56198.1 2085.20  19
   0  -3 -11 57889.3 2112.15  19
   0   3 -11 59448.6 2162.00  36
   0  -3  11 56491.2 2009.85  11
   0   3  11 56974.1 2089.38  48
   0  -3  11 58209.0 2129.21  46
   0   3 -12 33538.0 1562.90  36
   0  -3 -12 29386.1 1494.53  19
   0   3 -12 30505.6 1509.26  19
   0   3  12 33026.0 1571.28  44
   0   3  12 33060.5 1528.40  48
   0  -3  12 31153.6 1500.27  46
   0   3  13 18579.5 1211.80  44
   0  -3 -13 17487.7 1163.81  20
   0   3 -13 17029.7 1142.79  20
   0  -3 -13 20377.9 1228.39  19
   0   3 -13 18126.0 1157.45  19
   0   3 -13 18076.6 1203.95  36
   0  -3 -13 15771.5 1099.17   9
   0   3 -13 19841.6 1200.39   9
   0  -3  13 16737.6 1145.64  46
   0   3  13 19569.8 1278.40  46
   0   3  13 19182.1 1193.49  48
   0  -3  14 24966.8 1398.41  46
   0   3  14 26320.7 1566.86  46
   0   3  14 24337.3 1441.56  44
   0   3 -14 25010.0 1447.62  36
   0  -3 -14 26003.2 1478.72  19
   0   3 -14 29427.7 1546.30  20
   0   3 -14 25150.2 1464.52  19
   0  -3 -14 24667.9 1437.91  20
   0   3 -14 26123.9 1458.11   9
   0  -3 -14 26300.6 1472.80   9
   0  -3 -14 24694.6 1452.71  21
   0   3 -14 25283.3 1475.48  21
   0   3  15 75507.6 2861.93  46
   0  -3 -15 72840.9 2833.68  36
   0   3 -15 74575.2 2718.28  36
   0   3 -15 70683.3 2754.16  20
   0   3 -15 74734.5 2807.96  19
   0  -3 -15 70861.1 2760.49  20
   0  -3 -15 76623.5 2818.07  19
   0  -3 -15 75020.6 2782.90   9
   0   3 -15 74520.9 2758.61   9
   0  -3 -15 74884.1 2805.26  21
   0   3 -15 73384.9 2786.57  21
   0  -3 -16 21224.0 1419.05  36
   0   3 -16 18890.2 1277.52  38
   0   3 -16 21662.6 1343.71  19
   0  -3 -16 22054.7 1372.97  20
   0   3 -16 21394.6 1349.61  20
   0  -3 -16 21455.0 1345.21  19
   0   3  16 23079.3 1436.71  46
   0   3 -16 22889.7 1390.95  21
   0  -3 -16 21020.9 1336.01  21
   0  -3 -17 14124.6 1066.99   9
   0   3 -17 15281.3 1091.85   9
   0   3 -17 14488.2 1068.18  38
   0  -3 -17 14219.7 1066.18  19
   0  -3  17 14590.7 1110.43  16
   0   3 -17 12958.7 1029.76  19
   0   3 -18 33296.5 1552.24  38
   0  -3 -18 29624.8 1463.29  36
   0  -3 -18 32410.1 1531.85  20
   0  -3  18 30406.6 1480.61  16
   0   3 -18 29109.3 1477.19  20
   0  -3 -18 29355.3 1460.52   9
   0   3 -18 26560.7 1410.05   9
   0  -3 -18 29183.4 1477.21  21
   0   3 -18 31356.6 1525.93  21
   0   3 -18 29626.3 1477.98  26
   0   3 -19 7741.19 689.227  38
   0  -3 -19 8880.91 688.817  36
   0  -3  19 7976.42 639.838  16
   0  -3 -19 7701.34 696.933   8
   0  -3 -19 8561.13 721.200   9
   0   3 -19 8412.90 700.698   9
   0   3 -19 7925.31 698.051   8
   0   3 -19 8155.53 690.779  26
   0  -3 -19 7694.61 693.990  21
   0   3 -19 7861.93 693.752  21
   0   3 -20 1748.78 355.302   9
   0  -3 -20 1288.92 334.667   9
   0  -3 -20 1276.17 352.566  26
   0   3 -20 1827.29 338.371  26
   0   4   0 32048.6 962.489  15
   0   4   0 32025.0 802.075  38
   0  -4   0 31642.3 928.400  10
   0   4   0 31810.7 921.921  49
   0  -4   1 2102.57 104.396   2
   0   4   1 2290.13 254.155  49
   0  -4   1 2205.61 246.056  45
   0   4   1 2571.26 294.303  15
   0   4  -1 1551.97 92.2814  19
   0  -4  -1 1298.12 86.2557  19
   0  -4  -1 1562.37 112.888  38
   0   4  -1 1628.71 128.567  26
   0  -4  -1 1422.99 92.6301   9
   0   4  -1 1468.82 87.4488   9
   0  -4   1 2210.47 250.075  10
   0   4  -2 95158.4 2182.94  41
   0   4  -2 93938.2 2182.13  40
   0  -4  -2 94342.9 2172.71  41
   0  -4  -2 97479.5 2176.62  40
   0  -4   2 96773.1 2343.85  45
   0  -4   2 93840.5 2322.70  46
   0   4   2 98877.2 2337.19  49
   0   4  -2 98838.7 2484.55  14
   0   4  -2 94006.0 2107.82  31
   0   4  -2 97485.0 2342.52  12
   0  -4   3 87104.0 2188.47  46
   0   4   3 88042.5 2185.89  49
   0   4  -3 85227.6 2077.26  41
   0   4  -3 85453.8 2080.64  40
   0  -4  -3 86304.8 2073.03  40
   0  -4  -3 87629.7 2074.17  41
   0   4  -3 88040.4 2306.98  14
   0   4  -3 86345.2 2101.46  25
   0  -4  -3 86646.6 2008.04  24
   0   4  -3 89879.0 2251.89  13
   0   4  -3 90106.1 2218.10  12
   0   4  -4 3256.92 401.221  13
   0   4  -4 3154.54 433.215  14
   0   4  -4 2941.41 354.823  12
   0   4  -4 2862.59 269.428   3
   0   4   4 2729.65 313.788  49
   0  -4   4 2688.28 326.480  46
   0   4  -4 2834.29 278.871  41
   0  -4  -4 2500.62 314.930  43
   0  -4  -4 2881.79 280.365  41
   0   4   4 2825.09 258.175  16
   0   4  -4 2838.65 284.128  40
   0  -4  -4 2872.44 278.916  40
   0   4  -4 2668.19 131.697  32
   0   4  -4 2773.66 281.552  25
   0   4  -5 439.753 179.527   4
   0   4  -5 741.100 207.422   3
   0  -4   5 102.839 266.238  46
   0   4   5 372.377 257.192  49
   0   4   5 690.043 279.210  47
   0   4  -5 503.566 249.592  42
   0  -4  -5 97.8787 287.185  43
   0   4  -5 830.858 245.895  41
   0  -4  -5 306.320 213.846  41
   0   4   5 492.610 209.919  16
   0  -4  -5 328.944 226.505  40
   0   4  -5 364.116 286.455  36
   0   4  -5 397.963 223.967  40
   0  -4  -5 365.436 150.380  27
   0   4  -5 260.669 214.219  25
   0   4  -5 592.823 316.853  13
   0   4  -6 550.010 192.634   4
   0   4  -6 783.455 228.614   3
   0  -4   6 214.441 291.833  46
   0   4   6 287.122 272.353  47
   0  -4  -6 278.965 253.807  41
   0   4  -6 25.2245 227.575  42
   0   4  -6 154.405 253.491  41
   0   4   6 139.607 243.544  16
   0   4  -6 395.350 327.218  36
   0  -4  -6 433.302 259.037  40
   0   4  -6 207.195 266.183  40
   0  -4  -6 514.526 213.265  30
   0  -4  -6 289.552 174.288  27
   0   4  -6 361.824 243.368  25
   0   4   7 397704. 9151.43  47
   0  -4   7 385600. 9178.89  46
   0  -4  -7 408280. 9103.94  40
   0   4  -7 395329. 9062.44  42
   0   4  -7 393832. 9096.88  40
   0   4  -7 398150. 9104.77  41
   0  -4  -7 409479. 9105.06  41
   0   4   7 405603. 9066.72  16
   0   4  -7 393358. 9173.98  36
   0  -4  -7 397244. 8927.87  30
   0   4  -7 392072. 8906.41   4
   0   4  -7 404674. 9002.07   3
   0   4  -8 648.934 245.198   3
   0  -4   8 505.141 343.539  46
   0   4   8 897.838 362.371  47
   0   4  -8 703.154 334.100  41
   0  -4  -8 475.357 274.820  41
   0   4  -8 759.489 282.035  42
   0   4   8 549.001 293.028  16
   0   4  -8 669.281 324.203  40
   0   4  -8 992.736 385.675  36
   0  -4  -8 918.559 331.707  40
   0  -4  -8 985.576 247.971  30
   0  -4   8 1148.67 362.642  11
   0   4  -9 180745. 4733.06  36
   0   4  -9 180630. 4563.36  42
   0   4   9 184619. 4741.40  44
   0  -4  -9 177996. 4644.72  42
   0  -4   9 178946. 4724.32  46
   0   4   9 188415. 4635.82  16
   0  -4 -10 18567.4 1003.71  19
   0   4 -10 16381.7 956.281  19
   0  -4  10 17984.3 971.463  11
   0  -4 -10 15821.4 934.098  42
   0   4 -10 16634.7 880.659  42
   0   4  11 36844.9 1597.64  44
   0   4 -11 34017.0 1521.80  19
   0  -4 -11 33755.4 1528.90  19
   0   4 -11 36803.5 1600.81  36
   0  -4  11 34740.9 1493.96  11
   0  -4  11 36490.6 1576.91  46
   0   4  11 36146.9 1587.15  48
   0   4 -12 1311.10 471.782  36
   0  -4 -12 1253.57 388.035  19
   0   4 -12 1449.52 412.948  19
   0   4  12 1168.30 486.977  44
   0  -4  12 1235.64 457.322  46
   0   4  12 1660.93 488.814  48
   0   4  13 116779. 3669.62  44
   0  -4 -13 111049. 3601.44  20
   0   4 -13 108277. 3564.67  21
   0  -4 -13 114130. 3611.85  21
   0  -4 -13 121593. 3661.70  19
   0   4 -13 110507. 3594.53  20
   0   4 -13 111637. 3588.60  19
   0   4 -13 122225. 3667.78  36
   0   4 -13 115816. 3607.62   9
   0  -4 -13 117443. 3633.28   9
   0   4  13 112594. 3594.32  48
   0  -4  13 111329. 3549.38  46
   0   4  13 115908. 3762.21  46
   0   4  14 11111.5 975.377  48
   0   4  14 11115.2 1041.88  46
   0  -4 -14 12692.1 1022.04  20
   0   4 -14 11862.6 1023.00  20
   0   4 -14 15202.7 1093.88  19
   0  -4 -14 10691.6 950.587  19
   0   4  14 12884.9 1088.67  44
   0  -4 -14 11113.9 974.168   9
   0   4 -14 11592.4 957.159   9
   0  -4 -14 11339.1 1001.34  21
   0   4 -14 13241.6 1055.40  21
   0   4  15 629.358 476.998  44
   0   4  15 441.935 535.890  46
   0   4 -15 466.250 434.688   9
   0  -4 -15 314.645 428.880   9
   0  -4 -15 404.101 457.699  20
   0  -4 -15 645.757 445.846  21
   0   4 -15 322.289 439.294  20
   0   4 -15 643.630 461.145  21
   0  -4 -16 7261.63 885.533  36
   0   4 -16 6259.63 770.109  38
   0   4  16 6511.64 861.362  46
   0   4 -16 6094.58 746.667  19
   0  -4 -16 5580.12 742.392  20
   0  -4 -16 6542.12 791.628  21
   0  -4 -16 6243.95 755.413  19
   0   4 -16 9075.73 873.403  20
   0   4 -16 6133.25 758.356  21
   0   4 -17 59263.0 2322.14  38
   0  -4 -17 56273.2 2303.59  36
   0   4 -17 54652.1 2208.76   9
   0  -4 -17 55747.6 2233.05   9
   0   4 -17 53362.7 2212.90  20
   0  -4  17 58038.0 2364.69  16
   0  -4 -17 58872.2 2297.86  20
   0  -4 -18 7321.30 734.223  20
   0  -4  18 9263.85 818.177  16
   0   4 -18 7886.23 760.543  20
   0   4  18 7656.22 704.743  46
   0   4 -18 7384.14 750.429  38
   0  -4 -18 8378.20 798.550  36
   0   4 -18 7767.96 751.006   8
   0  -4 -18 8424.22 749.051   8
   0   4 -18 7972.97 743.131   9
   0  -4 -18 8864.38 780.044   9
   0  -4 -18 8889.85 782.062  21
   0   4 -18 7787.21 746.606  21
   0   4 -18 7476.01 727.508  26
   0  -4 -19 12320.1 805.390  36
   0   4 -19 12560.8 847.512  38
   0   4 -19 10679.3 769.745  26
   0  -4 -19 12658.0 783.853  25
   0  -4  19 13169.1 807.894  16
   0  -4 -19 12226.0 816.732   8
   0   4 -19 12894.2 836.144   8
   0   4 -19 11582.7 800.124   9
   0  -4 -19 13033.8 840.786   9
   0   4 -20 4914.04 463.612   9
   0  -4 -20 5418.10 495.793   9
   0   4 -20 4559.30 425.629  26
   0  -4 -20 5706.89 520.498  26
   0   5   0 8.15299 112.431  38
   0   5   0 274.183 229.822  49
   0  -5   0 412.577 218.659  10
   0   5   0 626.645 283.196  15
   0   5  -1 72459.6 1756.88  38
   0   5   1 73773.7 1945.67  15
   0  -5  -1 73251.7 1890.16  10
   0  -5   1 72198.3 1884.67  10
   0   5   1 73928.4 1882.65  49
   0  -5   1 71611.1 1886.20  45
   0   5  -1 73122.0 1862.50  49
   0   5   2 4907.21 371.418  49
   0  -5   2 5265.69 379.435  45
   0   5  -2 5108.67 201.782   7
   0  -5  -2 4468.00 213.079  19
   0   5  -2 4516.29 217.999  19
   0   5  -2 5834.85 398.874  12
   0   5  -2 3975.92 520.763  14
   0   5  -2 5201.14 243.413  26
   0   5   3 6933.73 438.689  49
   0  -5   3 6152.46 427.337  45
   0  -5   3 6726.28 433.637  46
   0   5  -3 6003.86 530.941  14
   0   5  -3 5781.84 308.129  41
   0   5  -3 6126.60 316.058  40
   0   5  -3 6183.55 476.794  13
   0   5  -3 6090.46 445.029  12
   0  -5  -3 6137.46 284.487  24
   0   5   4 12650.5 619.485  49
   0  -5   4 12921.5 625.016  46
   0  -5  -4 12411.7 612.050  43
   0   5  -4 12128.2 529.058  40
   0   5  -4 12770.4 531.866  41
   0  -5  -4 12923.8 522.321  41
   0  -5  -4 12761.8 523.114  40
   0   5  -4 13534.6 733.108  14
   0   5  -4 14752.2 669.539  12
   0   5  -4 14125.1 691.433  13
   0   5  -4 12862.7 544.509  25
   0   5   5 259145. 6009.72  49
   0   5   5 259264. 6040.91  47
   0  -5   5 257569. 6032.82  46
   0  -5  -5 266866. 5907.21  40
   0  -5  -5 259321. 6011.24  43
   0   5  -5 254706. 5902.49  40
   0   5  -5 261698. 5906.79  41
   0  -5  -5 258927. 5899.02  41
   0   5  -5 253906. 5864.87   3
   0  -5  -5 250646. 5706.13  27
   0   5  -5 258285. 5885.11  25
   0   5  -5 265632. 6103.05  13
   0   5  -6 29308.3 1000.24   3
   0   5  -6 30292.5 1071.72  40
   0  -5  -6 33323.1 1096.02  41
   0   5  -6 30461.4 1067.59  41
   0  -5  -6 31540.7 1171.63  43
   0  -5  -6 32262.4 1086.55  40
   0  -5   6 31085.6 1162.93  46
   0   5   6 31090.7 1168.09  47
   0   5   6 30366.8 1132.05  49
   0   5   6 32616.0 1035.34  16
   0  -5  -6 31861.1 1012.33  30
   0  -5  -6 30283.3 881.858  27
   0   5  -6 31696.1 1052.24  25
   0   5  -7 11243.4 560.502   3
   0  -5   7 11250.6 703.997  46
   0   5   7 9382.67 642.543  47
   0   5  -7 10277.2 622.057  40
   0   5  -7 10922.0 650.167  41
   0  -5  -7 10971.2 644.634  40
   0  -5  -7 11882.8 657.674  41
   0   5   7 11225.2 592.785  16
   0  -5  -7 11897.7 570.856  30
   0   5  -7 11019.4 601.633  25
   0   5  -8 82885.6 2367.42  41
   0   5  -8 81357.4 2441.41  36
   0   5   8 79607.0 2421.78  47
   0  -5   8 77358.3 2415.39  46
   0   5  -8 81248.7 2272.96  25
   0  -5  -9 68015.7 2204.88  42
   0  -5  -9 69332.0 2204.72  19
   0   5  -9 69104.6 2203.00  19
   0  -5   9 70916.3 2256.18  11
   0  -5   9 69348.1 2266.81  46
   0   5 -10 2010.71 469.981  36
   0  -5  10 1539.85 389.741  11
   0   5 -10 1747.46 392.888  19
   0  -5 -10 1906.64 436.416  19
   0   5  10 2159.86 499.060  44
   0  -5 -11 58169.5 2138.87  19
   0   5 -11 61665.2 2173.42  19
   0  -5 -11 61537.7 2131.31  42
   0   5  11 59227.6 2224.84  44
   0  -5  11 55225.2 2118.67  46
   0   5 -12 7171.68 726.696  19
   0  -5 -12 8941.65 802.841  20
   0   5 -12 7448.81 753.219  20
   0  -5 -12 7460.11 726.697  19
   0   5  12 6798.24 794.813  44
   0   5 -12 8047.14 762.928   9
   0  -5 -12 7697.88 746.441   9
   0   5  12 9060.93 845.816  48
   0  -5  12 7200.72 739.232  46
   0   5  13 39847.0 1856.65  48
   0  -5 -13 39590.0 1831.04  19
   0   5 -13 39363.9 1816.94  20
   0  -5 -13 41294.0 1854.14  20
   0   5 -13 44297.3 1887.89  19
   0   5  13 40754.2 1880.68  44
   0   5 -13 41062.6 1833.11   9
   0  -5 -13 42769.1 1866.57   9
   0   5 -13 42011.8 1843.09  21
   0  -5 -13 40388.5 1829.71  21
   0   5  14 6882.94 810.287  48
   0   5  14 6973.16 900.605  46
   0  -5 -14 7348.66 833.237  20
   0   5 -14 8303.63 839.455  20
   0  -5 -14 6093.19 766.857  19
   0   5 -14 8460.44 864.175  19
   0   5 -14 6666.59 785.811  21
   0   5  14 8349.22 922.866  44
   0  -5 -14 6852.63 769.922   9
   0   5 -14 8226.91 807.671   9
   0  -5 -14 8327.37 847.273  21
   0   5  15 155584. 4733.23  46
   0   5  15 146098. 4505.80  44
   0  -5 -15 151306. 4541.42  21
   0   5 -15 145602. 4496.91  21
   0   5 -15 147715. 4461.39   9
   0  -5 -15 152121. 4506.59   9
   0  -5 -15 155345. 4566.97  20
   0   5 -15 151306. 4532.57  20
   0   5 -16 651.012 460.734  38
   0  -5 -16-341.193 500.295  36
   0   5  16 249.416 498.587  46
   0  -5 -16-223.840 378.995   9
   0   5 -16 220.062 378.201   9
   0  -5 -16-77.0013 372.922  20
   0  -5 -16 76.8138 384.215  21
   0   5 -16-153.721 445.654  19
   0   5 -16 76.5210 370.596  21
   0  -5 -16 153.784 359.767  19
   0   5 -16 76.7331 395.623  20
   0  -5 -17 5594.97 678.124  21
   0   5 -17 7268.82 734.499  21
   0  -5  17 6347.98 769.554  16
   0   5 -17 6309.17 707.365  20
   0  -5 -17 5538.93 668.365  20
   0   5  17 4446.77 686.088  46
   0   5 -17 5604.78 726.021  38
   0  -5 -17 7610.62 855.429  36
   0   5 -17 6311.32 701.473   9
   0  -5 -17 6490.17 692.592   9
   0   5 -17 5098.95 656.577  26
   0  -5 -18 358.384 350.357  20
   0   5 -18-59.5286 328.738  21
   0  -5  18 388.440 384.026  16
   0   5 -18 899.527 367.391  20
   0  -5 -18 237.235 323.298  21
   0   5  18 168.744 351.705  46
   0   5 -18-64.6015 374.593  38
   0  -5 -18 247.977 428.148  36
   0   5 -18 401.202 351.134   9
   0  -5 -18 174.678 325.640   9
   0   5 -18-57.5834 349.087   8
   0  -5 -18 58.5798 319.325   8
   0   5 -18 109.703 318.066  26
   0  -5 -19 48211.2 1745.29  36
   0   5 -19 49744.6 1825.80  38
   0  -5 -19 49986.7 1809.19  26
   0  -5 -19 48839.1 1721.66  25
   0   5 -19 46106.4 1653.53  26
   0  -5  19 48288.5 1755.59  16
   0  -5 -19 47186.5 1726.34   8
   0   5 -19 49355.6 1736.92   8
   0  -5 -19 48887.5 1741.92   9
   0   5 -19 51134.7 1747.15   9
   0  -5 -20 1649.58 326.589  26
   0   5  20 1605.49 392.817  15
   0   6   0 32502.7 870.155  38
   0   6   0 32561.7 1049.53  49
   0   6   0 31894.6 1096.76  15
   0  -6   0 32275.9 1055.84  10
   0   6  -1 13172.4 488.623  38
   0   6  -1 13155.6 591.557  49
   0   6   1 13883.6 626.962  49
   0  -6   1 13318.7 621.184  10
   0  -6  -1 13092.0 613.611  10
   0   6   1 14509.3 682.843  15
   0  -6  -2 139442. 3106.90   9
   0   6  -2 149324. 3463.05  12
   0   6  -2 138099. 3106.00   9
   0   6   2 144682. 3441.21  49
   0   6  -2 143757. 3404.22  49
   0  -6   2 143852. 3447.01  45
   0  -6  -2 142210. 3107.74  20
   0  -6  -2 141701. 3105.33  19
   0   6   2 147577. 3531.94  15
   0   6  -2 143201. 3109.86  19
   0   6  -2 141163. 3108.52  20
   0   6  -2 139799. 3615.98  14
   0   6  -2 144564. 3305.88  38
   0   6   2 130076. 3099.10  29
   0  -6  -2 136964. 3104.65  21
   0   6  -2 145879. 3165.45  26
   0   6  -2 141345. 3109.73  21
   0   6   3 252523. 5797.60  49
   0  -6   3 250885. 5814.32  45
   0   6  -3 247916. 5475.96   7
   0   6  -3 244818. 5528.58  19
   0  -6  -3 244978. 5525.10  19
   0   6  -3 255273. 5975.50  14
   0   6  -3 254555. 5863.67  13
   0   6  -3 245952. 5525.75   9
   0   6  -3 257698. 5826.79  12
   0   6  -3 252840. 5553.91  26
   0  -6   4 793.710 308.753  45
   0  -6  -4 133.868 275.179  43
   0  -6   4 325.536 261.789  46
   0   6   4 491.921 286.031  49
   0   6  -4 542.880 181.528  19
   0  -6  -4 206.335 148.738  19
   0   6  -4 262.674 340.508  12
   0   6  -4 307.509 331.998  13
   0   6  -4 564.282 419.616  14
   0  -6  -4 393.776 139.398  24
   0  -6   5 2233.67 370.037  46
   0   6   5 2441.15 388.265  49
   0   6  -5 2255.65 399.140  13
   0   6  -5 2379.79 422.362  12
   0  -6  -5 2437.47 369.808  43
   0   6  -5 2034.22 281.906  41
   0   6  -5 2041.02 295.782  25
   0  -6  -6 68634.1 2066.52  43
   0   6  -6 70588.8 1908.19  25
   0  -6   6 67974.6 2057.89  46
   0   6   6 69579.9 2085.87  47
   0   6   6 70063.7 2064.80  49
   0  -6  -7 87959.8 2275.48  30
   0   6   7 85005.6 2518.31  47
   0  -6   7 83174.1 2481.47  46
   0  -6   8 1941.43 410.300  46
   0   6   8 1562.95 373.873  47
   0  -6  -8 1500.89 345.125  19
   0   6  -8 1148.84 308.251  19
   0  -6  -9 27581.5 1192.45  19
   0   6  -9 26181.7 1161.52  19
   0  -6   9 26304.5 1228.26  11
   0  -6   9 26441.2 1242.76  46
   0  -6  10 28750.4 1332.94  11
   0   6 -10 27572.6 1285.94  19
   0  -6 -10 29242.6 1317.72  19
   0   6  10 28584.2 1387.92  44
   0  -6 -11 48228.2 1880.08  20
   0  -6 -11 49377.9 1894.50  19
   0   6 -11 49307.5 1904.09  20
   0   6 -11 44997.8 1831.99  19
   0  -6 -11 49944.4 1908.47  42
   0   6  11 49135.6 2000.54  44
   0  -6 -11 48635.0 1891.20   9
   0   6 -11 49617.2 1883.26   9
   0  -6  11 45299.8 1875.67  46
   0  -6 -12 593.518 408.180  19
   0   6 -12 197.465 354.025  21
   0   6 -12 65.4913 352.248  19
   0  -6 -12 663.840 410.888  21
   0   6 -12-131.456 376.650  20
   0  -6 -12-66.3021 388.881  20
   0   6  12 148.738 478.729  44
   0   6 -12-63.4673 332.008   9
   0  -6 -12 64.5638 347.259   9
   0   6  12-72.3560 483.029  48
   0   6  13 67732.7 2600.40  48
   0   6  13 66726.3 2599.01  44
   0   6 -13 65920.1 2487.76  19
   0  -6 -13 69697.9 2541.04  19
   0   6 -13 69017.0 2524.35  20
   0  -6 -13 71663.2 2565.98  20
   0  -6 -13 69291.3 2531.56   9
   0   6 -13 68739.0 2498.57   9
   0  -6 -13 71316.9 2559.53  21
   0   6 -13 66543.7 2510.95  21
   0   6  14 60173.7 2451.30  48
   0   6  14 63094.7 2550.85  44
   0   6 -14 63414.2 2443.94  20
   0  -6 -14 64051.2 2460.07  19
   0   6 -14 63962.3 2450.37  19
   0  -6 -14 63301.9 2455.64  20
   0   6 -14 68876.9 2598.16  38
   0   6 -14 66753.2 2451.74   9
   0  -6 -14 61789.9 2413.16   9
   0   6 -14 60334.0 2406.61  21
   0  -6 -14 65038.2 2478.22  21
   0   6 -15 982.881 434.087  20
   0   6 -15 1368.41 466.494  19
   0  -6 -15 1831.97 501.272  21
   0   6 -15 1057.79 491.676  21
   0  -6 -15 1450.91 496.913  20
   0  -6 -15 995.797 465.118  19
   0  -6  15 1417.56 494.406  45
   0   6  15 1134.09 531.884  44
   0   6  15 1160.84 575.440  46
   0   6  16 29506.9 1569.19  44
   0   6 -16 32041.0 1654.25  38
   0  -6 -16 26785.4 1467.83   9
   0   6 -16 29314.3 1497.76   9
   0   6  16 32025.2 1714.91  46
   0   6  17 66398.6 2477.94  46
   0   6 -17 66839.8 2508.00  38
   0  -6 -17 63216.9 2496.45  36
   0  -6 -17 64346.5 2372.69  20
   0   6 -17 65159.2 2387.12  20
   0   6 -17 67383.0 2369.90   9
   0  -6 -17 70683.4 2428.32   8
   0  -6 -17 70037.2 2425.16   9
   0   6 -17 62549.2 2325.32   8
   0   6 -17 66847.8 2340.98  26
   0  -6 -17 65603.2 2392.02  21
   0   6 -17 64946.2 2381.21  21
   0   6  18 818.925 374.567  46
   0   6 -18 995.887 393.646  38
   0  -6 -18 1801.71 481.369  36
   0  -6  18 1644.43 478.319  16
   0  -6 -18 735.320 341.975   9
   0   6 -18 1080.15 364.498   9
   0  -6 -18 740.633 344.436   8
   0   6 -18 1086.40 357.937   8
   0   6 -18 988.859 338.963  26
   0   6 -19 21031.0 1059.36  38
   0  -6 -19 18389.7 963.172  36
   0  -6 -19 18623.2 912.701   9
   0  -6 -19 17524.2 948.903  26
   0  -6 -19 17272.4 941.750  25
   0  -6  19 20102.7 1004.47  16
   0   6  20 10841.4 679.383  15
   0  -7   0 53.6947 244.441  10
   0   7   0 357.909 267.496  49
   0   7   1 74981.4 2131.75  15
   0  -7  -1 71656.4 2052.69  10
   0  -7   1 75435.7 2067.92  10
   0   7  -1 75380.1 2040.16  49
   0   7   1 74476.5 2053.83  49
   0   7  -1 75241.9 1863.36  38
   0   7   2 56911.3 1791.99  15
   0   7  -2 54928.0 1890.11  14
   0   7  -2 57277.3 1559.73  38
   0   7  -2 58194.7 1737.52  12
   0  -7  -2 58365.3 1729.50  10
   0   7  -2 62399.3 1711.10  49
   0  -7   2 60776.5 1748.30  45
   0   7   2 56575.6 1704.31  49
   0   7   3 2341.69 392.689  49
   0   7  -3 2056.40 317.680  49
   0  -7   3 2502.75 384.535  45
   0   7  -3 1586.30 161.826  21
   0  -7  -3 1849.04 151.537  19
   0   7  -3 1848.82 166.315  20
   0   7  -3 1935.42 170.606  19
   0  -7  -3 1921.82 152.061  20
   0   7  -3 1836.48 266.426  38
   0  -7  -3 1506.58 156.887   9
   0   7  -3 2076.70 495.863  14
   0   7  -3 1314.86 415.626  13
   0   7  -3 1596.34 359.086  12
   0   7  -3 1689.27 145.915   9
   0   7  -3 2045.46 200.956  26
   0  -7  -3 1727.27 148.160  21
   0   7   4 49893.7 1578.46  49
   0  -7   4 51114.0 1619.36  45
   0  -7  -4 49484.9 1325.14  20
   0  -7  -4 49540.5 1319.23  19
   0   7  -4 48818.8 1325.84  20
   0   7  -4 50349.1 1331.10  19
   0   7  -4 49080.4 1709.98  14
   0  -7  -4 50349.9 1580.45  43
   0   7  -4 48592.6 1313.04   9
   0   7  -4 52213.6 1653.89  13
   0   7  -4 52228.0 1639.36  12
   0  -7  -4 48884.8 1326.35   9
   0  -7  -4 48655.4 1321.38  21
   0   7  -4 50235.4 1347.60  26
   0   7  -4 48883.0 1328.19  21
   0  -7   5 133243. 3558.78  45
   0  -7   5 135982. 3518.07  46
   0   7   5 135748. 3526.17  49
   0  -7  -5 137584. 3285.33  19
   0   7  -5 133660. 3279.61  19
   0  -7  -5 135513. 3521.77  43
   0   7  -5 143836. 3713.49  14
   0   7  -5 136278. 3271.33   9
   0   7  -5 141185. 3603.14  13
   0   7  -5 134883. 3560.33  12
   0   7  -5 132505. 3275.87  26
   0   7  -6 36785.5 1204.15  19
   0  -7  -6 39250.1 1224.19  19
   0  -7  -6 37021.0 1371.87  43
   0   7   6 36594.5 1364.00  49
   0  -7   6 34255.6 1331.20  46
   0  -7   6 35145.6 1390.97  45
   0   7   6 35833.5 1380.49  47
   0   7  -6 37438.9 1431.56  13
   0  -7   7 46.6988 335.495  45
   0  -7  -7 524.172 388.194  43
   0   7   7 89.3396 335.188  47
   0  -7   7 340.413 308.015  46
   0   7  -8 154613. 3993.90  19
   0  -7  -8 159814. 4021.10  19
   0  -7   8 150485. 4147.03  46
   0   7  -8 153933. 3977.39   9
   0  -7  -9 51882.6 1822.29  20
   0  -7  -9 53508.5 1827.31  19
   0   7  -9 51113.8 1794.96  19
   0   7  -9 50471.7 1797.74  20
   0  -7   9 50997.9 1906.22  11
   0  -7  -9 56640.9 1855.88   9
   0   7  -9 52417.8 1796.47   9
   0   7   9 51501.1 1946.65  47
   0   7 -10 518.231 324.055  19
   0  -7 -10-104.345 291.804  19
   0   7 -10 157.149 307.279  21
   0  -7 -10 737.148 335.764  20
   0   7 -10 418.047 284.873  20
   0  -7 -10 263.829 302.409  21
   0  -7 -10 463.979 355.329  42
   0   7  10 64.2504 393.631  44
   0  -7 -10 102.968 284.334   9
   0   7 -10 252.762 328.509   9
   0  -7  10 406.339 344.350  11
   0  -7  10-234.585 359.303  46
   0  -7  11 27580.7 1390.16  46
   0   7  11 26989.7 1444.89  44
   0  -7 -11 28902.2 1400.83  42
   0  -7 -11 26591.5 1311.27   9
   0   7 -11 26085.6 1283.55   9
   0   7 -11 26116.0 1294.76  21
   0  -7 -11 29792.3 1360.89  21
   0  -7 -11 25267.4 1286.52  20
   0   7 -11 27342.4 1314.42  19
   0  -7 -11 26263.1 1303.25  19
   0   7 -11 24924.4 1273.09  20
   0   7  12 105037. 3518.96  44
   0   7 -12 107803. 3337.24  19
   0   7 -12 109280. 3369.84  20
   0  -7 -12 106315. 3353.72  20
   0  -7 -12 113176. 3394.44  19
   0  -7 -12 106145. 3332.08   9
   0   7 -12 105773. 3312.87   9
   0  -7 -12 113258. 3398.54  21
   0   7 -12 101450. 3304.72  21
   0   7  13 8660.03 886.277  48
   0  -7  13 10028.3 922.440  45
   0   7  13 7894.59 877.653  44
   0  -7 -13 9714.92 842.341  20
   0  -7 -13 8556.70 810.558  19
   0   7 -13 9946.80 858.705  19
   0   7 -13 6330.18 723.451  20
   0   7 -13 7852.22 855.643  38
   0   7 -13 10083.2 838.490   9
   0  -7 -13 10441.1 851.593   9
   0  -7 -13 9222.93 846.997  21
   0   7 -13 7930.63 786.154  21
   0  -7  14 35836.4 1734.93  45
   0   7  14 32562.9 1725.09  48
   0   7  14 32889.3 1768.05  44
   0   7 -14 34034.5 1651.28  20
   0  -7 -14 36625.5 1701.69  20
   0  -7 -14 32369.5 1628.89   9
   0   7 -14 38054.4 1709.16   9
   0   7 -14 34698.4 1672.65  21
   0  -7 -14 38182.1 1740.13  21
   0   7  15 23971.1 1497.80  44
   0   7 -15 28414.9 1568.88  38
   0   7 -15 23423.4 1352.64  19
   0  -7 -15 27747.7 1443.01  20
   0  -7 -15 24308.8 1370.41  19
   0   7 -15 23556.2 1345.75  20
   0   7  15 24761.9 1582.85  46
   0   7  15 27069.9 1495.03  48
   0   7 -15 25517.3 1400.53  21
   0  -7 -15 27496.4 1452.80  21
   0   7 -16 17061.5 1190.00  38
   0   7 -16 15523.6 1060.77  20
   0  -7 -16 18389.0 1124.93  20
   0  -7 -16 19282.0 1149.41   9
   0   7 -16 16014.0 1051.05   9
   0   7 -16 16171.5 1047.16   8
   0  -7 -16 17391.2 1115.62  21
   0   7 -16 17064.5 1099.15  21
   0   7 -17 490.292 396.644  38
   0  -7 -17 502.819 440.118  36
   0   7 -17 631.431 358.998  21
   0  -7 -17 523.289 348.785  21
   0  -7 -17 115.089 333.757   8
   0   7 -17 55.6143 303.248   9
   0  -7 -17 285.864 327.725   9
   0   7 -17 558.999 335.336   8
   0   7  17 619.598 426.192  46
   0   7 -18 32020.1 1473.64  38
   0  -7 -18 31114.0 1446.07  36
   0  -7  18 33926.8 1527.68  16
   0  -7 -18 30992.3 1314.77   8
   0  -7 -18 31275.0 1319.17   9
   0   7  18 30754.4 1388.79  46
   0  -7 -19 4482.57 505.930  36
   0   7 -19 5128.49 538.764  38
   0   7  19 4182.75 437.674  46
   0  -7 -19 4981.69 513.370  25
   0  -7 -19 5773.17 498.421  26
   0  -7  19 6458.38 565.383  16
   0   7  19 5232.52 595.810  15
   0  -8   0 332607. 7660.39  10
   0   8   0 328188. 7623.96  49
   0   8   1 82974.4 2445.56  15
   0  -8  -1 86774.0 2394.52  10
   0  -8   1 85245.6 2394.61  10
   0   8   1 85965.7 2374.93  49
   0   8  -1 90893.0 2381.96  49
   0   8  -1 84767.6 2132.86  38
   0   8   2 64571.7 2079.49  15
   0   8  -2 68377.8 2225.61  14
   0   8  -2 69447.7 2036.56  12
   0   8   2 68767.0 2011.88  49
   0   8  -2 68278.4 1970.97  49
   0   8  -2 68565.2 1816.84  38
   0   8   3 63878.2 2087.91  15
   0   8  -3 65746.7 2180.56  14
   0   8  -3 65488.7 2019.25  13
   0   8  -3 67157.3 1947.34  49
   0  -8   3 68503.7 2032.11  45
   0   8   3 68038.3 2004.57  49
   0   8  -3 66372.0 1843.94  38
   0   8  -4 126892. 3443.02  14
   0   8  -4 118625. 3299.05  13
   0  -8   4 120618. 3285.33  45
   0   8  -4 121878. 3184.74  49
   0   8   4 125989. 3276.61  49
   0  -8  -5 6648.76 589.585  43
   0   8  -5 7959.10 656.528  13
   0  -8   5 7659.17 609.702  45
   0   8   5 6674.96 574.271  49
   0   8  -5 8047.82 559.503  38
   0  -8  -6 114032. 3155.42  43
   0   8   6 111212. 3170.46  47
   0  -8   6 112715. 3189.43  45
   0   8   6 111915. 3155.72  49
   0  -8  -7 14578.9 885.987  43
   0  -8   7 14584.4 916.631  45
   0   8   8 25453.5 1282.27  47
   0  -8   9 2238.81 499.429  45
   0  -8   9 1624.54 424.955  46
   0   8   9 2935.52 531.229  47
   0  -8  -9 1306.07 337.749  19
   0  -8 -10 121123. 3464.59  19
   0  -8  10 124182. 3625.21  11
   0   8 -10 116855. 3413.08   9
   0  -8  10 124403. 3735.22  45
   0   8  10 122951. 3715.15  47
   0  -8  10 120239. 3606.14  46
   0   8 -11 3243.19 571.922  38
   0  -8 -11 4426.64 569.702  19
   0  -8 -11 3850.78 541.955  21
   0  -8 -11 3269.57 498.801  20
   0   8 -11 4998.53 573.882   9
   0  -8 -11 3069.01 555.920  42
   0  -8  11 3980.77 648.024  45
   0   8  11 2769.56 618.876  44
   0   8 -12 1869.32 515.939  38
   0  -8 -12 1087.02 434.950  21
   0  -8 -12 1467.07 418.966  20
   0   8 -12 854.473 324.695   9
   0  -8  12 680.659 434.049  45
   0   8  12 1293.31 525.768  44
   0   8 -13 3130.59 631.237  38
   0  -8 -13 4199.25 582.524  20
   0  -8 -13 3856.78 572.657  21
   0   8  13 4385.75 742.173  44
   0  -8  13 2838.67 584.575  45
   0   8  13 3029.96 652.098  48
   0   8  14 88976.6 3218.70  44
   0  -8  14 90179.9 3085.96  45
   0   8  14 89994.5 3177.40  48
   0   8 -15 568.062 465.078  38
   0   8  15 727.372 548.948  44
   0   8  15-231.830 488.015  48
   0   8  15 440.918 517.261  46
   0   8  16 43558.7 1942.45  44
   0   8 -16 44823.0 1990.43  38
   0  -8 -17 2861.10 585.190  36
   0   8 -17 3836.66 559.403  38
   0   8  17 3298.60 596.254  46
   0   8  17 3242.85 544.103  44
   0   8 -18 3027.68 497.991  38
   0  -8 -18 3074.54 523.147  36
   0   8  18 2514.19 538.009  15
   0  -8  18 2311.47 501.955  16
   0   8  18 2808.93 491.781  46
   0  -8 -18 2746.62 413.983  26
   0  -8 -19 15423.7 809.199  25
   0  -8  19 15222.8 813.865  16
   0   8  19 14956.3 872.857  15
   0  -8 -19 14763.1 781.825  36
   0   9   0 1283.49 352.112  49
   0   9   1 923.908 369.907  15
   0   9   1 581.957 315.621  49
   0   9  -1 425.707 315.755  49
   0   9  -1 1084.07 211.497  38
   0   9  -2 318119. 7892.35  14
   0   9   2 311124. 7727.95  15
   0  -9  -2 334229. 7671.65  10
   0   9   2 323294. 7629.54  49
   0   9  -2 331597. 7602.83  49
   0   9  -2 323551. 7353.10  38
   0   9   3 6298.99 636.387  15
   0   9  -3 5914.03 438.823  38
   0   9  -3 6401.23 630.765  13
   0   9  -3 6589.87 754.283  14
   0  -9  -3 5901.03 542.705  10
   0   9  -3 7841.64 641.785  12
   0   9  -3 5535.31 512.854  49
   0   9   3 5944.83 544.188  49
   0  -9  -4 100421. 2775.75  10
   0   9  -4 99223.8 2813.48  12
   0   9  -4 93357.7 2741.12  13
   0  -9   4 93578.7 2758.11  45
   0   9  -4 91270.1 2631.47  49
   0   9   4 91947.8 2723.11  49
   0  -9  -5 27341.9 1227.02  43
   0   9  -5 31035.7 1394.17  14
   0   9   5 29247.1 1376.46  15
   0  -9  -5 32361.8 1292.44  10
   0   9  -5 29933.2 1305.75  12
   0   9   5 28274.8 1248.64  49
   0   9  -5 28500.3 1174.72  49
   0  -9   5 26399.8 1235.62  45
   0   9  -5 30552.3 1167.54  38
   0   9  -6 196477. 5046.36  13
   0   9  -6 190312. 4854.74  49
   0   9  -6 196303. 4906.79  38
   0   9  -7 2410.66 404.152  49
   0   9   7 1967.85 418.355  49
   0   9   7 2469.38 529.463  47
   0   9  -7 2593.67 431.851  38
   0   9   8 207082. 5472.70  47
   0  -9   8 203078. 5445.32  45
   0   9  -8 208070. 5381.22  38
   0  -9   9 1052.99 395.125  45
   0   9   9 859.681 449.529  47
   0   9  -9 738.036 365.289  38
   0  -9  10-70.8851 406.205  45
   0  -9  10 256.812 345.322  11
   0   9  10 71.8338 435.454  47
   0   9 -10 136.683 341.844  38
   0   9  11 10936.4 986.556  44
   0  -9 -11 11885.1 954.855  42
   0  -9  11 13926.5 1050.76  45
   0   9 -11 10620.6 945.712  38
   0   9  12 91025.2 3220.46  44
   0  -9  12 88818.4 3100.39  45
   0   9 -12 88233.2 3128.44  38
   0   9  13 11006.8 1066.65  44
   0  -9 -13 10913.2 885.445  10
   0   9  13 11822.8 1064.92  48
   0  -9  13 10958.1 957.542  45
   0   9 -14 37690.8 1837.47  38
   0   9  14 39801.9 1967.11  44
   0   9  14 39984.2 1921.22  48
   0   9 -15 9392.03 892.682  38
   0   9  15 8664.92 935.580  44
   0   9  15 8280.88 937.497  46
   0   9 -16 16075.4 1106.39  38
   0   9  16 16151.6 1162.77  46
   0   9  16 14985.3 1033.29  48
   0   9  16 15766.4 1128.81  44
   0   9 -17 243.179 326.985  38
   0  -9 -17-189.725 418.464  36
   0   9  17 539.731 458.218  15
   0   9  17-494.868 454.343  46
   0   9  17 481.378 347.537  44
   0   9  18 36825.7 1461.25  46
   0  -9 -18 38171.8 1522.60  36
   0   9 -18 36207.8 1491.85  38
   0  -9  18 39632.3 1584.82  16
   0   9  18 36605.4 1566.50  15
   0  -9 -19 530.871 268.969  36
   0  -9 -19 709.302 287.740  25
   0   9  19 936.790 339.042  15
   0  -9  19 914.480 287.785  16
   0  10   0 251270. 6183.19  49
   0 -10   0 256804. 6235.10  10
   0  10  -1 34477.5 1357.79  49
   0  10   1 33693.1 1351.70  49
   0 -10  -1 35453.7 1380.21  10
   0  10  -1 34379.8 1394.49  12
   0  10  -2 5052.46 519.873  49
   0  10   2 4354.37 538.931  49
   0 -10  -2 3884.90 515.417  10
   0  10  -2 4243.93 523.616  12
   0  10   3 1730.55 490.875  15
   0 -10  -3 1120.82 377.356  10
   0  10  -3 1481.63 425.735  12
   0  10  -3 1339.74 382.274  49
   0  10  -4 294946. 7204.92  14
   0  10   4 291074. 7194.45  15
   0 -10  -4 290882. 7034.92  10
   0  10  -4 290389. 7065.08  12
   0  10  -4 281564. 6900.99  49
   0  10  -4 279125. 6750.37  38
   0  10  -5 59737.6 2198.27  14
   0  10   5 60028.6 2216.55  15
   0  10  -5 60387.2 1912.69  38
   0  10  -5 62543.2 2144.96  12
   0 -10  -5 60388.2 2079.67  10
   0  10  -5 57248.9 2054.04  13
   0  10   5 57557.7 2055.88  49
   0 -10  -6 222222. 5785.18  43
   0  10   6 222237. 5986.03  15
   0  10  -6 224580. 5619.01  38
   0  10  -6 224200. 5799.88  13
   0 -10  -6 227915. 5797.50  10
   0  10  -6 231799. 5869.55  12
   0  10   6 222114. 5798.20  49
   0  10   6 228648. 5825.51  47
   0 -10   6 223578. 5814.21  45
   0 -10  -7 32389.8 1453.73  43
   0  10   7 29450.0 1546.40  15
   0 -10  -7 30671.4 1432.67  10
   0  10   7 29632.2 1445.36  47
   0  10  -7 30072.6 1296.76  49
   0 -10   7 30282.0 1446.08  45
   0  10   7 31605.5 1446.37  49
   0  10  -7 29265.9 1314.49  38
   0 -10  -8 11330.3 860.127  10
   0 -10   8 11145.9 884.067  45
   0  10  -8 9441.22 704.636  49
   0  10   8 10900.7 895.920  47
   0  10  -8 9086.14 769.523  38
   0 -10   9 906.599 457.412  45
   0 -10  -9 459.032 384.739  10
   0  10   9 641.703 471.883  47
   0  10  -9 64.7418 353.018  38
   0 -10 -10 134036. 3948.91  10
   0 -10  10 124943. 3907.59  11
   0 -10  10 134618. 4056.74  45
   0  10  10 132465. 4080.76  47
   0  10 -10 135649. 3990.98  38
   0 -10 -11 632.232 402.895  10
   0  10  11 1478.44 581.247  44
   0 -10  11 533.806 432.077  45
   0 -10 -11 581.486 440.930  42
   0  10 -11 1071.37 454.224  38
   0  10  12 30825.2 1710.26  44
   0 -10 -12 29238.2 1486.21  10
   0 -10  12 29057.1 1543.77  45
   0  10 -12 27869.1 1556.00  38
   0  10  13 4242.44 729.188  48
   0  10  13 4251.27 798.726  44
   0  10 -14 13797.1 1075.75  38
   0  10  14 14705.4 1187.42  44
   0  10  14 13807.2 1120.75  48
   0  10 -15 1847.93 491.184  38
   0  10  15 2381.21 669.888  15
   0  10  15 2267.81 554.515  48
   0  10 -16 28436.7 1427.84  38
   0  10  16 29503.4 1570.12  15
   0  10  16 26052.2 1422.69  44
   0  10  16 28596.9 1518.50  46
   0  10  16 29708.7 1414.44  48
   0 -10 -17 4764.81 621.360  36
   0  10 -17 4814.61 564.609  38
   0 -10  17 5153.66 653.187  16
   0  10  17 4352.99 628.401  15
   0  10  17 3998.04 554.323  44
   0  10  17 5083.24 643.384  46
   0  10  18 824.872 384.540  15
   0 -10  18 577.438 324.029  16
   0  10  18 526.426 320.791  46
   0  10 -18 361.914 257.128  37
   0 -10 -18 208.538 340.152  36
   0 -11   0-202.766 338.428  10
   0  11  -1 94156.0 2886.83  12
   0 -11  -1 96806.8 2894.87  10
   0  11  -1 96817.8 3145.64  14
   0  11  -2 192110. 5021.48  12
   0 -11  -2 194539. 5006.26  10
   0  11   2 193187. 5098.13  15
   0  11  -2 181312. 5181.69  14
   0  11  -3 56659.5 2063.08  12
   0  11  -3 56279.5 2026.18  13
   0 -11  -3 60079.3 2097.13  10
   0  11   3 59700.9 2059.41  49
   0  11   3 59982.7 2185.76  15
   0  11  -3 59299.7 2225.55  14
   0 -11  -4 118853. 3439.27  10
   0  11  -4 119167. 3473.81  12
   0  11  -4 112990. 3350.84  13
   0  11   4 112418. 3388.72  49
   0  11   4 117542. 3576.64  15
   0  11  -4 119840. 3577.03  14
   0 -11  -5 79416.6 2610.24  43
   0  11   5 74889.5 2730.34  15
   0 -11  -5 80735.7 2625.35  10
   0  11  -5 78180.1 2568.01  13
   0  11  -5 83181.0 2787.86  14
   0  11  -5 82017.9 2675.62  12
   0  11   5 81240.3 2639.81  49
   0  11  -5 79051.1 2499.44  49
   0 -11  -6 5233.83 631.115  43
   0  11   6 5630.94 730.211  15
   0  11  -6 5420.07 545.975  38
   0  11  -6 5238.28 662.651  13
   0  11  -6 4417.25 634.864  12
   0  11   6 5031.15 643.556  49
   0  11   6 6661.50 708.310  47
   0  11  -6 5066.53 580.882  49
   0 -11  -7 1714.18 471.058  43
   0  11   7 1597.64 557.328  15
   0 -11  -7 1866.56 494.186  10
   0  11   7 1988.42 560.227  47
   0 -11   7 1448.48 484.926  45
   0  11   7 912.670 421.188  49
   0  11  -7 1785.33 444.376  49
   0  11  -7 2268.79 436.641  38
   0  11   8 115549. 3826.07  15
   0 -11  -8 119440. 3587.00  10
   0 -11   8 114726. 3603.82  45
   0  11  -8 110786. 3319.89  49
   0  11   8 115912. 3629.71  47
   0  11  -8 118033. 3468.04  38
   0  11   9 21572.1 1448.86  15
   0  11  -9 20156.8 1178.13  38
   0 -11  -9 19277.8 1221.39  10
   0 -11   9 18924.1 1234.38  45
   0  11   9 20373.2 1311.67  47
   0 -11  10 2971.67 595.681  45
   0  11  10 3823.27 754.712  15
   0  11 -10 3779.91 630.692  38
   0 -11  10 3295.44 599.108  11
   0 -11 -10 3337.58 602.822  10
   0  11  10 3472.01 666.094  47
   0  11  11 13850.9 1143.12  44
   0 -11 -11 13479.1 1069.54  42
   0  11  11 14461.4 1253.14  15
   0  11 -11 14425.1 1058.36  38
   0 -11 -11 12523.7 985.987  10
   0 -11  11 14642.2 1098.33  45
   0  11  12 64146.2 2565.49  44
   0  11  12 59573.4 2617.31  15
   0 -11 -12 59626.6 2311.49  10
   0 -11  12 55394.3 2310.04  45
   0  11  13 9744.38 1006.01  44
   0  11  13 9542.55 1073.20  15
   0 -11 -13 8850.93 810.112  10
   0  11  13 8967.59 958.986  48
   0  11 -13 10603.8 935.738  38
   0  11  14 36182.1 1879.52  15
   0  11 -14 35016.9 1701.64  38
   0  11 -15 14715.9 1016.98  38
   0  11  15 14518.7 1139.51  15
   0  11  15 16520.6 1154.01  44
   0  11  15 14604.2 1070.34  48
   0  11  15 15442.3 1178.31  46
   0  11 -16 2772.61 489.435  38
   0  11  16 3380.15 613.494  15
   0  11  16 3486.68 602.992  44
   0  11  16 2648.56 565.799  46
   0  11  16 3984.23 548.221  48
   0 -11 -17 2378.22 488.008  36
   0  11 -17 2005.64 389.089  38
   0  11 -17 2292.04 403.670  37
   0  11  17 2141.16 486.992  15
   0 -11  17 2073.92 474.593  16
   0  11  17 1106.37 398.849  44
   0  11  17 2932.37 506.822  46
   0  11  18 37634.4 1377.48  15
   0 -11  18 35445.8 1324.04  16
   0  11  18 33511.4 1225.44  46
   0 -11 -18 36961.1 1317.28  36
   0  12   0 10308.3 844.900  12
   0  12   0 12316.8 862.463  49
   0  12  -1 47155.2 1883.76  12
   0 -12  -1 46371.3 1857.89  10
   0  12  -1 49218.5 1843.68  49
   0  12   1 48935.9 1857.80  49
   0  12  -1 48674.9 2089.19  14
   0  12  -2 2139.13 681.183  14
   0 -12  -2 2584.76 501.116  10
   0  12  -2 2029.29 530.482  12
   0  12  -2 2968.22 571.180  13
   0  12   2 2622.53 489.111  49
   0  12  -2 2602.66 494.219  49
   0  12  -3 138477. 4053.90  12
   0 -12  -3 145601. 4075.63  10
   0  12  -3 140826. 3965.89  13
   0  12   3 140032. 4024.98  49
   0  12  -3 139700. 3937.28  49
   0  12   3 142814. 4169.74  15
   0  12  -3 142801. 4205.09  14
   0 -12  -4 37337.3 1614.67  43
   0  12  -4 36500.1 1587.37  13
   0  12  -4 38174.8 1686.58  12
   0 -12  -4 36983.9 1634.63  10
   0  12  -4 33460.9 1494.95  49
   0  12   4 36213.5 1617.68  49
   0  12  -4 39073.2 1780.97  14
   0  12   4 36127.4 1735.73  15
   0 -12  -5 1571.44 460.282  43
   0  12  -5 2269.65 591.776  12
   0 -12  -5 2134.09 487.056  10
   0  12  -5 1777.24 517.646  13
   0  12   5 2323.38 530.907  49
   0  12  -5 2118.65 451.132  49
   0  12   5 1822.48 567.358  15
   0 -12  -6 80853.3 2725.09  43
   0 -12  -6 78376.4 2713.38  10
   0  12   6 75417.5 2688.12  49
   0  12   6 75390.8 2712.50  47
   0  12  -6 81321.0 2599.67  49
   0  12   6 82546.2 2932.29  15
   0 -12  -7 101709. 3323.68  43
   0  12   7 106282. 3560.80  15
   0  12   7 104125. 3371.79  49
   0  12   7 106438. 3387.69  47
   0  12  -7 101458. 3131.57  49
   0 -12  -7 105557. 3373.39  10
   0  12   8 4360.36 834.263  15
   0 -12  -8 3064.78 616.714  10
   0  12   8 3513.66 645.139  47
   0  12   9 31215.0 1822.31  15
   0 -12  -9 33356.4 1653.62  10
   0  12   9 34931.1 1749.26  47
   0  12  -9 31234.0 1540.28  38
   0  12  10 58491.6 2597.69  15
   0  12 -10 57390.5 2306.38  38
   0 -12 -10 62814.2 2402.09  10
   0  12  10 59657.2 2479.04  47
   0  12  11 17433.8 1397.23  15
   0 -12 -11 16323.6 1167.62  10
   0 -12 -11 15922.9 1131.69  42
   0  12  11 15743.6 1251.43  44
   0  12 -12 16399.9 1124.17  38
   0  12  12 17407.7 1361.51  15
   0  12  12 15638.1 1266.76  44
   0  12  13 46135.2 2116.56  44
   0  12 -13 42794.0 1906.58  38
   0 -12 -13 42898.0 1827.49  10
   0  12  13 47260.3 2119.91  48
   0  12 -14 5536.50 661.087  38
   0  12  14 4484.39 786.518  15
   0  12  14 3778.85 678.508  44
   0  12  14 4186.27 661.444  48
   0  12 -15 591.866 335.231  38
   0  12  15 937.860 518.318  15
   0  12  15 400.678 421.789  44
   0  12  15 127.263 397.959  48
   0  12  15 286.738 434.645  46
   0  12 -16 7914.33 664.956  38
   0  12  16 9613.97 850.899  15
   0  12  16 8652.38 751.144  44
   0  12  16 8594.08 693.691  48
   0  12  16 10231.1 835.403  46
   0  12 -17 23058.3 1014.85  37
   0 -12 -17 22742.9 1074.59  36
   0  12  17 18830.9 936.812  44
   0  12  17 23011.1 1060.61  46
   0 -12  17 23278.0 1096.11  16
   0  12  17 22645.8 1101.00  15
   0  13   0 196.171 444.128  12
   0  13   0 81.2696 685.506  14
   0  13   0 123.852 375.399  49
   0  13   1 115152. 3581.46  12
   0  13  -1 118895. 3597.42  12
   0 -13  -1 117824. 3580.51  10
   0  13  -1 113847. 3484.68  49
   0  13   1 117699. 3524.30  49
   0  13  -1 113616. 3744.50  14
   0 -13  -2 1520.01 470.171  10
   0  13  -2 2888.65 587.169  12
   0  13  -2 2730.76 695.610  14
   0  13  -2 2542.86 535.865  13
   0  13   2 1730.79 452.685  49
   0  13  -2 3529.45 576.688  49
   0  13  -3 13003.9 1017.31  12
   0  13  -3 14746.9 991.309  13
   0 -13  -3 15686.3 1027.12  10
   0  13   3 14172.4 1015.95  49
   0  13  -3 13849.7 969.162  49
   0  13  -3 13142.4 1070.57  14
   0 -13  -4 31250.0 1542.15  43
   0 -13  -4 32680.3 1568.21  10
   0  13  -4 29494.2 1559.64  12
   0  13  -4 33093.9 1526.64  13
   0  13  -4 31184.2 1473.23  49
   0  13   4 32952.2 1584.38  49
   0  13  -4 32760.9 1696.21  14
   0  13   4 34921.7 1733.78  15
   0 -13  -5 163375. 4769.10  43
   0  13  -5 171898. 4703.87  13
   0  13  -5 167399. 4848.48  12
   0 -13  -5 176943. 4866.65  10
   0  13   5 172677. 4830.45  49
   0  13  -5 161498. 4619.22  49
   0  13   5 166451. 4806.39  47
   0  13   5 173892. 5009.49  15
   0 -13  -6 11998.7 976.918  43
   0 -13  -6 13381.3 1032.16  10
   0  13   6 9107.86 897.397  49
   0  13   6 13148.9 1044.93  47
   0  13  -6 10961.8 866.951  49
   0  13   6 14219.3 1187.28  15
   0 -13  -7 55696.1 2233.42  43
   0 -13  -7 54189.3 2219.45  10
   0  13   7 55205.9 2297.56  47
   0  13   7 55696.4 2268.35  49
   0  13  -7 54802.8 2061.69  49
   0  13   7 53816.6 2391.48  15
   0 -13  -8-77.3879 427.331  10
   0  13   8-80.9191 441.064  47
   0  13   8 189.241 579.649  15
   0 -13  -9 49311.1 2112.39  10
   0  13   9 51829.5 2225.69  47
   0  13   9 47963.8 2306.77  15
   0 -13 -10 154.157 447.014  10
   0  13  10 1368.94 600.546  47
   0  13  10 197.328 598.163  15
   0 -13 -11 56426.4 2307.46  42
   0  13  11 57799.7 2456.35  44
   0  13  11 61305.3 2641.33  15
   0 -13 -12 6583.76 739.718  10
   0  13  12 4408.35 743.916  44
   0  13 -13-65.4212 370.411  38
   0 -13 -13 603.444 392.108  10
   0  13  13-84.9365 546.760  15
   0  13 -14 4610.25 555.505  38
   0  13  14 3453.75 664.767  15
   0  13  14 4897.65 697.581  44
   0  13  14 5992.97 727.582  48
   0  13 -15 38811.9 1541.32  38
   0  13  15 38576.6 1726.74  15
   0  13  15 37637.7 1665.09  44
   0  13  15 37708.3 1720.42  46
   0  13  15 39101.1 1654.68  48
   0  13 -16 4866.51 530.014  37
   0 -13  16 3541.41 498.399  16
   0  13  16 4536.27 576.743  15
   0  13  16 4169.26 534.757  44
   0  13  16 4956.58 620.051  46
   0  13  16 3839.01 450.053  48
   0 -13  17 8384.98 586.223  16
   0  13  17 7078.69 538.726  46
   0 -13 -17 8928.87 597.292  36
   0  13 -17 8782.94 563.944  37
   0  14   0 21467.7 1300.79  12
   0  14   0 19821.3 1208.38  49
   0  14   0 20159.7 1421.63  14
   0  14  -1 34461.9 1678.04  12
   0  14   1 34692.8 1687.22  12
   0  14  -1 34166.0 1594.63  49
   0  14   1 33176.2 1623.37  49
   0  14   1 33626.5 1882.29  14
   0  14  -1 32824.1 1768.39  14
   0  14  -2 11908.6 1032.21  12
   0  14   2 11069.1 972.655  12
   0 -14  -2 8916.13 881.993  10
   0  14   2 10228.7 888.633  49
   0  14  -2 10758.1 912.766  49
   0  14  -2 11870.2 1064.76  14
   0 -14  -3 149702. 4530.46  10
   0  14  -3 152960. 4570.87  12
   0  14   3 159690. 4556.29  49
   0  14  -3 153713. 4431.23  49
   0  14  -3 161341. 4676.31  14
   0 -14  -4 6086.90 737.627  43
   0  14   4 5498.17 751.157  49
   0  14  -4 4988.55 633.783  49
   0  14  -4 5627.29 840.532  14
   0 -14  -4 6033.69 766.805  10
   0  14  -4 5570.75 768.091  12
   0 -14  -5 14533.7 1098.74  43
   0  14  -5 16330.8 1197.41  12
   0 -14  -5 17119.2 1169.77  10
   0  14   5 14693.2 1118.19  47
   0  14  -5 16106.4 1049.32  49
   0  14   5 13805.9 1112.31  49
   0 -14  -6 10512.8 935.931  43
   0 -14  -6 9671.41 950.699  10
   0  14   6 10965.3 975.446  49
   0  14   6 10043.3 960.942  47
   0  14  -6 12104.0 917.273  49
   0  14   6 11270.5 1079.52  15
   0 -14  -7 25273.8 1484.25  43
   0 -14  -7 27052.6 1510.26  10
   0  14  -7 25568.3 1342.01  49
   0  14   7 27853.3 1559.57  47
   0  14   7 24510.5 1597.97  15
   0 -14  -8 562.202 471.155  10
   0  14   8 420.980 515.871  47
   0  14   8 289.779 677.977  15
   0 -14  -9 33845.5 1756.83  10
   0  14   9 40485.5 1941.04  47
   0  14   9 35640.0 1982.54  15
   0  14  10 6769.62 842.524  44
   0  14  10 6757.39 934.539  15
   0  14  11 23114.9 1481.22  44
   0 -14 -11 24897.6 1392.23  42
   0 -14 -11 23481.1 1337.90  10
   0 -14 -12-64.1034 371.685  10
   0  14  12 342.997 530.748  15
   0  14 -13 89983.5 2846.94  39
   0  14  13 89829.7 3124.99  15
   0  14  13 84714.1 2991.33  48
   0  14  13 92348.1 3098.03  44
   0  14  14 1442.34 509.493  15
   0  14  14 1102.81 447.647  48
   0  14  14 1579.41 533.659  44
   0  14  15 845.075 438.214  15
   0  14  15 813.011 394.382  44
   0  14  15 218.317 406.766  46
   0  14  15 190.716 345.225  48
   0  14 -16 1199.50 322.340  37
   0  14  16 1019.67 348.467  44
   0  14  16 1469.69 416.299  46
   0 -14  16 1017.08 332.323  16
   0  15   0 479.672 519.498  12
   0  15   0 258.057 649.884  14
   0  15   0 223.494 426.953  49
   0  15  -1 20926.7 1353.83  12
   0  15   1 20991.1 1348.29  12
   0  15   1 19321.2 1251.70  49
   0  15  -1 21871.1 1286.10  49
   0  15  -1 19167.2 1373.04  14
   0  15   1 18084.4 1407.73  14
   0  15   2 22954.6 1407.00  12
   0  15  -2 24812.2 1473.00  12
   0  15  -2 22482.4 1320.35  49
   0  15   2 23355.2 1376.26  49
   0  15  -2 20156.1 1406.51  14
   0  15   2 22293.4 1569.55  14
   0 -15  -3 24968.9 1473.95  43
   0  15  -3 26984.5 1559.39  12
   0  15   3 26729.9 1537.48  12
   0  15   3 26281.6 1493.14  49
   0  15  -3 25679.8 1409.09  49
   0  15  -3 24285.9 1521.35  14
   0 -15  -4 19612.7 1296.75  43
   0  15   4 19505.2 1294.37  49
   0  15   4 20194.8 1275.52  47
   0  15  -4 20364.7 1224.69  49
   0  15   4 19688.2 1336.78  12
   0  15  -4 20927.3 1380.10  12
   0 -15  -4 20610.9 1354.67  10
   0 -15  -5 78389.8 2815.73  43
   0  15  -5 73349.1 2636.93  49
   0  15   5 72326.4 2776.12  49
   0  15   5 77543.0 2812.64  47
   0 -15  -5 72956.4 2779.83  10
   0  15  -5 71475.5 2785.25  12
   0 -15  -6 4326.97 653.779  43
   0  15   6 3882.31 693.692  47
   0  15  -6 3351.69 563.354  49
   0  15   6 4678.17 705.330  49
   0 -15  -6 2876.78 634.491  10
   0 -15  -7 3966.16 689.456  43
   0 -15  -7 4178.98 685.535  10
   0  15  -7 4000.66 581.009  49
   0  15   7 4800.65 750.057  47
   0 -15  -8 49984.7 2184.74  10
   0  15   8 51747.0 2261.89  47
   0  15   8 52752.5 2429.25  15
   0  15   9 32354.1 1745.23  47
   0  15   9 32890.6 1858.78  15
   0  15  10 1575.25 583.025  44
   0 -15 -10 1827.34 526.340  10
   0 -15 -11 60217.6 2341.81  42
   0 -15 -11 63535.8 2373.27  10
   0  15  12 21010.2 1343.41  15
   0 -15 -12 19289.6 1127.24  10
   0  15  12 19950.6 1164.41  12
   0  15  12 22116.5 1345.67  44
   0  15  13 455.770 438.561  44
   0  15  13 836.948 413.098  12
   0  15  13 63.7708 414.477  48
   0  15 -13 551.590 352.065  39
   0  15  14 12104.9 888.668  44
   0  15  14 12318.4 862.629  48
   0  15 -15 23266.0 1026.43  37
   0  15  15 22683.1 1046.36  44
   0  15  15 19643.1 955.021  48
   0  15  15 20143.0 1063.58  46
   0 -15  15 21436.5 993.180  16
   0  16   0 36497.6 1869.02  12
   0  16   0 36720.6 1769.20  49
   0  16   0 35098.3 1852.61  14
   0  16   1 15467.1 1219.91  12
   0  16  -1 15081.4 1199.43  12
   0  16   1 17275.5 1205.20  49
   0  16  -1 15334.8 1136.32  49
   0  16   1 12529.5 1198.23  14
   0  16  -1 15393.4 1239.02  14
   0  16   2 2378.24 596.438  49
   0  16  -2 2893.42 612.484  49
   0  16  -2 2656.44 684.449  12
   0  16  -2 2711.04 706.718  14
   0  16   2 3137.81 669.072  12
   0  16   3 29387.4 1622.97  49
   0  16   3 30744.0 1613.30  47
   0  16  -3 30055.7 1562.99  49
   0 -16  -3 29943.6 1630.97  43
   0  16   3 26910.4 1601.16  12
   0  16  -3 27828.1 1644.59  12
   0  16  -4 41543.5 1887.69  49
   0  16   4 41486.4 1987.72  47
   0  16   4 43768.3 2034.99  49
   0 -16  -4 46801.5 2083.60  43
   0  16   4 45242.7 2081.55  12
   0  16  -4 45624.9 2097.44  12
   0  16  -5-142.653 441.497  49
   0  16   5 578.281 541.744  47
   0  16   5 764.714 520.535  49
   0 -16  -5 240.913 465.639  43
   0  16   5 169.127 559.562  12
   0  16  -6 64149.0 2444.78  49
   0  16   6 70669.0 2692.30  47
   0 -16  -6 64546.7 2591.81  43
   0 -16  -6 71927.9 2720.69  10
   0  16   6 70460.2 2695.95  12
   0 -16  -7 14431.7 1141.42  43
   0  16   7 14493.4 1173.88  47
   0  16   8 250.726 532.950  47
   0 -16  -8 237.999 409.105  10
   0  16   8 717.118 531.976  12
   0  16   9 650.798 543.126  47
   0 -16  -9 447.297 451.983  10
   0  16   9 150.586 441.684  12
   0  16  10 56701.8 2227.74  12
   0 -16 -10 55197.7 2182.74  10
   0  16  11 7363.18 742.925  12
   0  16  11 9382.53 899.423  44
   0 -16 -11 8412.38 767.461  42
   0  16 -12 12201.3 867.469  39
   0  16  12 13194.8 982.564  48
   0  16  12 14501.7 1026.88  44
   0  16  12 11953.8 863.583  12
   0  16  13 17486.6 1058.93  48
   0  16  13 19857.3 1121.16  44
   0  16 -14 11160.9 720.079  37
   0  16  14 11979.9 795.117  44
   0  16  14 11498.1 799.792  46
   0  16  14 12075.3 765.687  48
   0  16  15-375.947 270.651  44
   0  16  15 31.7208 263.152  46
   0  17   0-80.7888 416.532  49
   0  17   0 87.4958 518.982  12
   0  17   1 2640.93 662.545  49
   0  17  -1 2450.64 590.941  49
   0  17  -1 2855.04 699.378  14
   0  17   1 2007.46 628.810  12
   0  17  -1 1403.54 612.628  12
   0  17  -2 71461.1 2704.45  49
   0  17   2 77388.6 2855.43  49
   0  17   2 76918.2 2799.83  47
   0 -17  -2 78373.0 2875.98  43
   0  17  -2 70991.9 2851.63  12
   0  17   2 74735.9 2881.74  12
   0  17  -3 5725.68 778.448  49
   0  17   3 5003.42 750.776  47
   0  17   3 3560.62 670.553  49
   0 -17  -3 6220.53 823.567  43
   0  17   3 5520.48 821.282  12
   0  17  -3 4493.26 793.808  12
   0 -17  -4 26458.4 1515.06  43
   0  17   4 24739.4 1480.93  47
   0  17  -4 25841.2 1437.99  49
   0  17   4 24880.0 1530.88  49
   0 -17  -5 7521.39 845.771  43
   0  17  -5 5737.22 721.658  49
   0  17   5 6527.57 837.436  47
   0  17   5 6612.15 846.226  49
   0  17  -6 9824.90 848.002  49
   0  17   6 10715.2 1012.41  47
   0 -17  -6 9361.00 940.132  43
   0  17   6 8313.20 936.854  12
   0  17   7 2106.28 588.680  47
   0  17   7 2904.30 660.543  12
   0  17   8 57719.9 2299.28  12
   0  17   9 11841.1 972.095  12
   0  17   9 12362.7 1027.87  44
   0  17  10 61.9348 441.530  12
   0 -17 -10 525.448 372.274  42
   0  17  10-276.563 410.120  44
   0  17  11 1331.06 422.868  12
   0  17  11 2702.06 554.209  44
   0  17 -12 37627.8 1467.22  39
   0  17 -12 38420.5 1484.77  37
   0  17  12 37254.3 1585.14  48
   0  17  12 34522.4 1413.64  12
   0  17  12 37719.4 1609.83  44
   0  17 -13 112.860 291.893  37
   0  17  13 43.8134 355.064  44
   0 -17 -13-136.347 285.936   5
   0  17  13 170.579 313.221  48
   0  17  14 10087.4 621.827  44
   0  17  14 10190.4 652.282  46
   0  18   0 53876.2 2230.15  47
   0  18   0 62519.3 2432.30  49
   0  18   1 405.644 481.319  49
   0  18   1 877.083 500.702  47
   0  18  -1 622.505 505.699  49
   0  18  -1 478.778 436.224  47
   0 -18  -1 166.685 471.970  43
   0  18  -1 257.176 530.692  12
   0  18  -2 302.155 422.542  49
   0  18   2 738.884 508.238  49
   0  18   2 374.512 491.267  47
   0 -18  -2 164.460 459.952  43
   0  18   2 509.617 546.834  12
   0  18  -2 762.808 502.824  12
   0  18  -3 2405.26 561.107  49
   0  18   3 3660.08 703.052  47
   0  18   3 3290.29 665.140  49
   0 -18  -3 2727.20 604.574  43
   0  18  -3 2400.77 623.797  12
   0  18   3 2092.60 604.044  12
   0  18   4 69235.2 2608.73  47
   0  18  -4 67734.4 2504.59  49
   0  18   4 68901.9 2668.56  49
   0 -18  -4 68664.6 2614.96  43
   0  18   4 64932.5 2624.93  12
   0  18   5 848.534 528.547  47
   0  18   5 556.392 507.027  12
   0  18   6 33284.8 1702.59  12
   0  18   7 1108.45 498.139  47
   0  18   7 1012.02 519.762  12
   0  18   8 15503.1 1121.82  44
   0  18   8 20682.0 1213.94  12
   0  18  -9 1810.94 400.494  37
   0  18   9 2071.82 548.052  44
   0  18   9 2962.37 562.548  12
   0  18 -10 52128.5 1868.27  37
   0  18  10 57196.6 2007.96  12
   0  18  10 54436.0 2078.41  44
   0  18 -11 319.898 291.581  37
   0  18 -11 46.0868 310.363  39
   0  18  11-310.908 414.914  48
   0  18  11 636.098 353.755  12
   0  18  11-51.5490 384.080  44
   0  18 -12 4358.83 435.145  37
   0  18  12 5433.32 555.913  44
   0 -18 -12 4014.65 475.985   5
   0  18  12 4720.67 528.792  48
   0  18  13-244.788 307.299  44
   0  18  13 204.816 271.351  48
   0  18  13 317.090 280.382  46
   0  19   0 160.675 536.318  12
   0  19  -1 184.070 364.164  47
   0  19   1 1122.45 584.731  12
   0  19  -1 1195.41 559.462  12
   0  19   2 74487.0 2763.96  12
   0  19  -2 71313.0 2720.42  12
   0  19  -3 3276.67 573.312  49
   0  19   3 5032.24 732.509  12
   0  19   4 25103.3 1393.87  47
   0  19  -4 25014.6 1331.35  49
   0 -19  -4 25041.6 1406.06  43
   0  19   4 28687.3 1544.28  12
   0  19  -5 1937.17 459.029  49
   0  19   5 3437.74 578.985  47
   0 -19  -5 2198.17 515.982  43
   0  19   5 2305.24 609.764  12
   0  19   6 8304.04 808.278  47
   0  19   6 6737.06 782.449  12
   0  19   7 126.490 429.827  12
   0  19   7 1428.88 466.372  44
   0  19   8 24124.0 1245.86  12
   0  19   8 21057.2 1207.77  44
   0  19   9 5362.57 620.107  12
   0 -19  -9 5665.97 582.445  42
   0  19   9 7272.26 697.009  44
   0  19 -10 2744.51 452.447  39
   0  19  10 3004.37 509.955  48
   0  19  10 3463.25 498.895  44
   0  19  10 2760.13 445.557  12
   0  19  11 1496.81 395.277  44
   0  19  11 1122.19 372.714  48
   0  20   0 33878.6 1592.41  49
   0  20   0 31720.4 1443.55  47
   0 -20   0 33346.8 1623.65  43
   0  20   0 35039.1 1674.09  12
   0  20   1 9236.57 852.084  49
   0  20   1 8613.78 767.404  47
   0  20  -1 9584.55 857.427  49
   0 -20   1 10827.9 915.191  43
   0 -20  -1 8823.24 858.914  43
   0  20   1 9979.85 915.454  12
   0  20  -1 8093.31 868.642  12
   0  20  -2 2008.23 513.967  49
   0  20   2 2563.37 521.137  47
   0 -20  -2 2758.38 560.199  43
   0 -20   2 3503.16 601.160  43
   0  20   2 3703.68 653.732  12
   0  20  -3 13840.2 940.148  49
   0  20   3 14682.9 984.337  47
   0 -20  -3 14922.2 1028.15  43
   0  20   3 14755.0 1071.51  12
   0  20   4 18497.2 1110.60  47
   0  20  -4 18831.3 1051.57  49
   0 -20  -4 20356.4 1153.42  43
   0  20   4 19263.8 1189.72  12
   0  20   5 575.353 397.665  47
   0  20   5 1050.72 504.115  12
   0  20   6 20921.6 1148.65  44
   0  20   6 23874.0 1248.01  12
   0  20   7 7181.58 681.836  44
   0 -20   7 6603.21 569.308  11
   0  20   7 8336.00 720.022  12
   0  20  -8 3547.57 498.288  39
   0  20   8 2045.32 442.264  44
   0 -20  -8 2954.36 439.262  42
   0  20   8 2477.97 481.587  12
   0  20   9 711.986 351.820  44
   0  20   9 702.478 365.691  48
   0  20  10 20589.8 913.106  44
   0  20  10 17926.8 892.481  48
   0 -21   0-169.038 419.824  43
   0  21   1 10564.5 872.375  12
   0 -21  -1 9353.61 785.711  43
   0 -21   1 9838.48 807.106  43
   0  21  -2 10303.5 713.783  39
   0  21   2 9917.97 733.384  47
   0 -21  -2 9808.26 783.044  43
   0 -21   2 9066.09 788.425  43
   0  21   2 9722.19 829.605  12
   0  21   3 4450.50 540.076  47
   0 -21   3 4105.05 590.101  43
   0 -21  -3 4112.53 545.600  43
   0  21   3 4735.42 624.155  12
   0  21   4 7932.68 644.122  44
   0 -21   4 8279.69 732.436  43
   0  21   4 9044.11 756.362  12
   0  21  -5 16846.5 972.058  39
   0  21   5 18878.8 1048.87  12
   0  21   5 16694.7 911.952  44
   0  21   6-132.952 365.508  12
   0  21   6 495.293 305.065  44
   0 -21   6-131.957 315.973  43
   0  21   7 190.459 341.899  12
   0 -21   7 76.1998 316.102  43
   0 -21  -7 758.081 284.276  42
   0  21   7 206.693 292.247  44
   0  21   8 17591.7 846.894  48
   0  21   8 16561.3 797.372  44
   0 -22   0 1244.20 383.784  43
   0 -22   1 7779.35 638.144  43
   0 -22  -1 7601.28 619.393  43
   0 -22   2 1113.87 376.318  43
   0 -22   3 30560.4 1256.41  43
   0  22   4 38.2196 315.213  12
   0 -22   4-37.0581 317.691  43
   0 -22   5 665.521 318.579  43
   0 -22   6 5117.39 444.786  43
   1   0 -21-30.8701 237.961  26
   1   0 -20 34592.2 1438.69  26
   1   0 -20 37208.7 1458.33   9
   1   0 -20 35788.7 1444.95   8
   1   0 -20 36647.3 1436.70   7
   1   0 -19 147.985 289.345  38
   1   0 -19 302.204 362.484   8
   1   0 -19 120.045 371.527   9
   1   0 -19 122.394 363.009  26
   1   0 -18 5156.20 703.774   9
   1   0 -18 6254.37 719.119   8
   1   0 -18 5509.16 725.946  36
   1   0 -18 4503.26 579.593  38
   1   0 -18 4902.53 659.104  20
   1   0 -18 4443.83 643.509  21
   1   0 -17 77.8225 461.642   9
   1   0 -17 767.144 375.143  38
   1   0 -17-80.3340 420.275  21
   1   0 -17 241.358 455.541  20
   1   0 -16 94153.0 3370.48  36
   1   0 -16 98213.1 3347.87  20
   1   0 -16 92946.2 3273.03   9
   1   0 -16 96934.3 3332.30  21
   1   0 -15-158.523 408.658   9
   1   0 -15 172.762 571.573  36
   1   0 -15-146.645 404.881  38
   1   0 -15 81.9865 397.065  21
   1   0 -15 330.002 419.056  19
   1   0 -14 56337.1 2402.59  36
   1   0 -14 57315.6 2312.18  19
   1   0 -14 55441.0 2294.85  20
   1   0 -14 58416.4 2297.11   9
   1   0 -14 60029.2 2359.41  21
   1   0 -13 70.9388 381.598  20
   1   0 -13 354.146 401.069  21
   1   0 -13 352.711 369.070  19
  -1   0  13 610.175 468.249  46
   1   0 -13 68.8701 385.195   9
   1   0 -13 539.932 501.225  36
   1   0 -12 44756.3 1864.92  20
   1   0 -12 44605.3 1856.50  19
   1   0 -12 44339.4 1859.23  21
  -1   0  12 47872.9 1872.07  46
   1   0 -12 46179.1 1863.13   9
   1   0 -12 43898.9 1911.65  36
   1   0 -11 55.5073 364.011  19
   1   0 -11 326.580 340.337   9
  -1   0  10 219426. 5481.74  46
   1   0 -10 220472. 5492.22  19
  -1   0  10 216547. 5359.14  44
   1   0 -10 209485. 5330.75  30
   1   0 -10 213350. 5358.34   5
  -1   0   9-99.2990 280.742  48
  -1   0   9 104.692 299.186  44
   1   0  -9 100.896 194.466  42
   1   0  -9 620.482 290.333  19
   1   0  -9 429.378 350.905  30
   1   0  -9 74.0271 315.635   5
  -1   0   8 41273.7 1304.46  48
  -1   0   8 39873.0 1313.77  44
   1   0  -8 38026.7 1195.24  42
   1   0  -8 41765.4 1408.94  19
   1   0  -8 38903.9 1143.02  39
   1   0  -8 38265.7 1332.24  30
   1   0  -8 38133.3 1345.53   5
   1   0  -7 254.576 286.277   5
  -1   0   7-44.6185 230.903  48
  -1   0   7 71.2163 245.697  44
   1   0  -7 293.577 177.745  42
   1   0  -7 165.274 152.594  39
   1   0  -7 53.5512 251.686  30
   1   0  -7-154.781 279.376  27
   1   0  -6 941290. 20549.6  27
   1   0  -6 948990. 20596.8  22
   1   0  -6 943922. 20415.4  42
  -1   0   6 935402. 20488.7  44
   1   0  -6 945970. 20593.1  19
   1   0  -6 932606. 20404.3  39
   1   0  -6 951614. 20566.6  30
   1   0  -6 937994. 20597.4   5
   1   0  -5-78.9953 254.861  22
   1   0  -5 54.4687 226.479  27
   1   0  -5 113.619 139.583  42
  -1   0   5 70.9884 188.736  44
   1   0  -5-59.3488 222.651  19
   1   0  -5 343.816 162.790  39
   1   0  -5-133.962 242.289  30
   1   0  -5 226.597 267.086   5
  -1   0   4 175602. 4025.72  47
   1   0  -4 181824. 4002.57  42
   1   0  -4 183980. 4085.35  34
   1   0  -4 183987. 4062.56  39
   1   0  -4 178359. 4129.21  27
   1   0  -4 176706. 4147.12  22
   1   0  -4 179414. 4150.54  30
   1   0  -4 182576. 4142.64  28
   1   0  -4 178120. 4141.00  19
   1   0  -3 62.0368 175.201   2
   1   0  -3 60.7061 153.346  20
   1   0  -3 84.2738 155.739  19
   1   0  -3 228.838 181.679  22
   1   0  -3 37.8186 143.357  39
   1   0  -3 135.370 151.866  34
   1   0  -3-36.0149 178.898  28
   1   0  -3 240.643 192.359  30
   1   0  -3 107.635 158.634   9
   1   0  -2 193508. 4373.91   1
   1   0  -2 203847. 4416.87   5
   1   0  -2 195442. 4375.78   2
   1   0  -2 197649. 4377.54  19
   1   0  -2 197218. 4374.77  20
   1   0  -2 195325. 4377.03  21
   1   0  -2 196045. 4377.59  24
   1   0  -2 195107. 4350.24  38
   1   0  -2 200685. 4362.47  39
   1   0  -2 198090. 4374.60  34
   1   0  -2 196872. 4366.23  33
   1   0  -2 197855. 4377.81  31
   1   0  -2 197502. 4388.81  30
   1   0  -2 196292. 4372.48  32
   1   0  -2 191495. 4370.72   9
   1   0  -1-8.20935 122.576   5
   1   0  -1 150.442 102.474  18
   1   0  -1 42.7334 111.274  24
   1   0  -1 185.731 109.521  23
   1   0  -1 481.641 109.582  26
   1   0  -1 83.2041 89.2258  38
   1   0  -1 38.8537 93.4285  37
   1   0  -1 347.078 100.322  36
   1   0  -1-21.5973 104.829  39
   1   0  -1 205.599 107.758  29
   1   0  -1-15.9306 116.617  32
   1   0  -1 52.2475 111.452  31
   1   0  -1 130.440 98.6726   9
   1   0  -1 151.163 95.9112   8
   1   0   0 908883. 20405.9  25
   1   0   0 916877. 20426.0  16
   1   0   0 953458. 20435.3  18
   1   0   0 975308. 20436.1  35
   1   0   0 970499. 20432.1  39
   1   0   0 999999. 20413.6  11
   1   0   0 949484. 20421.6   4
   1   0   0 958976. 20438.5   7
   1   0   0 919771. 20413.3   3
   1   0   0 951700. 20420.8   5
   1   0   1 111.887 147.253  44
  -1   0  -1 94.8611 146.731  42
   1   0   1 18.8522 141.449  11
  -1   0  -1 36.6138 119.932  14
   1   0   1 19.0705 137.772  48
   1   0   1 57.8442 130.960  16
   1   0   2 116999. 2748.05  44
  -1   0  -2 115611. 2753.87  42
   1   0   2 117618. 2751.69  48
  -1   0  -2 118281. 2713.49  13
   1   0   2 119096. 2763.13  11
  -1   0  -3-16.8027 231.148  42
   1   0   3 99.1580 239.245  44
   1   0   3 281.573 236.627  48
   1   0   3 259.989 236.953  11
  -1   0  -4 139709. 3367.95  42
   1   0   4 139466. 3370.72  44
   1   0   4 139548. 3370.59  48
   1   0   4 140381. 3388.60  11
   1   0   5-75.1260 282.697  44
  -1   0  -5 24.8597 281.498  42
   1   0   5 74.8578 284.268  48
   1   0   5-25.8583 297.237  11
   1   0   6 3060.25 420.389  44
  -1   0  -6 4305.25 409.103  42
   1   0   6 3608.52 418.703  11
   1   0   6 3998.89 442.498  48
   1   0   7 141.496 326.572  48
   1   0   7 229.654 373.834  46
  -1   0  -7 98.4581 278.366  40
   1   0   7-178.666 341.778  11
  -1   0  -7 351.401 169.382   5
  -1   0  -7 163.941 305.467  41
  -1   0  -7 135.788 300.184  42
   1   0   7-35.5460 331.157  44
   1   0   8 47288.8 1704.94  46
   1   0   8 44343.1 1632.28  48
  -1   0  -8 47129.8 1613.17  41
  -1   0  -8 47694.9 1617.28  40
   1   0   8 47906.8 1662.67  44
  -1   0  -8 46462.5 1605.25  42
  -1   0  -9-43.4991 321.815  42
   1   0   9-48.4654 404.294  44
   1   0   9 766.137 394.927  48
   1   0   9 157.276 398.776  46
   1   0   9 47.6702 347.597  11
   1   0  10 144834. 3982.57  48
  -1   0 -10 140940. 3881.54  42
  -1   0 -10 145416. 3968.73  40
  -1   0 -10 138250. 3928.61  41
  -1   0 -11 242.319 367.229  40
   1   0  11-68.0375 433.820  46
   1   0  11 62.5050 413.588  44
  -1   0 -11-60.2898 423.130  41
  -1   0 -12 1159.16 471.379  40
   1   0  12 1568.19 504.862  44
  -1   0 -12 576.841 335.154  42
  -1   0 -12 814.615 445.673  41
   1   0  12 1637.27 554.897  46
  -1   0 -13-70.6098 418.826  36
   1   0  13 79.7567 434.731  16
  -1   0 -13 227.471 402.271  19
   1   0  13-72.7936 459.663  44
   1   0  13 240.200 442.126  46
  -1   0 -14 125412. 3831.00  36
  -1   0 -14 119110. 3910.08  19
   1   0  14 120032. 3915.87  16
   1   0  14 124029. 3837.90  44
   1   0  14 118487. 3906.65  46
  -1   0 -15 808.398 481.917  36
  -1   0 -15-82.4080 520.370   9
   1   0  15-83.7828 513.256  46
  -1   0 -15-255.484 451.806  19
  -1   0 -15-255.135 469.613  20
   1   0  15-83.5158 495.374  16
   1   0  16 84823.4 3044.84  46
  -1   0 -16 81794.8 3061.66  21
  -1   0 -16 88737.7 3139.65  20
  -1   0 -16 87200.7 3104.85  19
   1   0  16 85430.8 3012.98  16
  -1   0 -17-75.3068 410.476   9
  -1   0 -17-78.2669 420.960  19
  -1   0 -18 2544.86 497.021  38
  -1   0 -18 2249.91 496.530  21
  -1   0 -18 2814.78 549.117  19
  -1   0 -18 2253.89 508.276  20
  -1   0 -18 2432.56 489.492   9
   1   0  18 3208.45 515.389  46
  -1   0 -19 106.923 313.565   9
  -1   0 -19-55.3048 335.251  20
  -1   0 -19 110.088 350.971  21
  -1   0 -19-92.6874 271.816  38
  -1   0 -20 23979.5 1050.25  26
  -1   0 -20 23519.8 1049.40   9
   1  -1 -21 4386.30 411.295  26
   1   1 -21 3428.88 382.857  26
   1  -1 -21 3603.29 397.587   7
   1   1 -20 12059.4 759.659   7
   1  -1 -20 13225.7 822.947   7
   1  -1 -20 12255.4 800.230  26
   1   1 -20 14067.6 839.804  26
   1  -1 -20 11799.9 784.640   9
   1   1 -20 13464.7 822.572   8
   1  -1 -20 12787.8 815.443   8
   1   1 -20 11971.5 780.658   9
   1   1 -19-52.3624 300.056  38
   1  -1 -19-60.0752 300.489   8
   1  -1 -19 119.306 337.739   9
   1   1 -19 119.877 335.194   8
   1   1 -19-59.5508 360.990   9
   1   1 -19 181.310 350.423  26
   1  -1 -19-121.895 349.251  26
   1  -1 -18 32385.4 1635.48  36
   1   1 -18 36161.5 1619.18  38
   1  -1 -18 35159.9 1523.00  38
   1  -1 -18 33427.8 1575.07  25
   1   1 -18 34402.8 1664.53  26
   1   1 -18 32348.5 1631.77  21
   1  -1 -18 35138.3 1667.66  21
   1   1 -18 32656.3 1637.02  20
   1  -1 -18 33345.6 1646.83  20
   1  -1 -18 34404.6 1647.71   8
   1  -1 -18 36018.4 1677.94   9
   1   1 -18 37355.8 1693.49   8
   1   1 -18 34322.0 1656.36   9
   1   1 -17 3900.31 607.383  38
   1  -1 -17 4653.22 584.508  38
   1   1 -17 4413.57 667.778   9
   1  -1 -17 4424.63 647.958   9
   1   1 -17 5539.12 741.015  20
   1   1 -17 4645.38 690.228  21
   1  -1 -17 5053.87 702.135  20
   1  -1 -17 5202.72 689.798  21
   1   1 -16 3952.16 748.393  36
   1  -1 -16 4441.56 778.577  36
   1   1 -16 4159.01 665.445  25
   1  -1 -16 3870.57 662.859   9
   1   1 -16 3782.93 646.162   9
   1  -1 -16 3822.18 670.739  20
   1   1 -16 3824.37 654.813  20
   1  -1 -16 3897.37 649.014  21
   1   1 -16 4231.09 661.635  21
   1   1 -15 27245.4 1507.56  38
   1  -1 -15 29935.8 1688.33  36
   1  -1 -15 27461.4 1446.48  38
   1   1 -15 29795.6 1651.95  36
   1   1 -15 29248.0 1615.40  21
   1  -1 -15 29148.3 1593.32  21
   1  -1 -15 28695.6 1576.28   9
   1   1 -15 29052.3 1574.50   9
   1  -1 -15 28802.3 1589.12  19
   1   1 -15 25535.6 1520.59  19
   1   1 -15 29999.3 1628.40  20
   1  -1 -15 29571.8 1606.54  20
   1  -1 -14 142812. 4332.78  20
   1   1 -14 144461. 4347.81  20
   1  -1 -14 145136. 4338.58  19
   1   1 -14 142471. 4327.00  19
  -1   1  14 145268. 4295.31  46
   1   1 -14 139945. 4382.32  36
   1  -1 -14 139208. 4390.95  36
   1   1 -14 139315. 4264.65   9
   1  -1 -14 141914. 4298.40   9
   1   1 -14 145210. 4351.42  21
   1  -1 -14 140631. 4310.60  21
   1   1 -13 7458.92 851.513  36
   1  -1 -13 8482.71 866.877  36
  -1   1  13 8131.25 838.566  46
   1   1 -13 8129.25 794.884   9
   1  -1 -13 7719.17 799.863   9
   1  -1 -13 8300.33 805.429  20
   1   1 -13 7314.89 758.364  20
   1  -1 -13 8464.91 815.495  19
   1   1 -13 6949.15 749.431  21
   1   1 -13 7417.16 749.322  19
   1  -1 -13 6658.17 740.744  21
   1  -1 -12 112744. 3418.70   9
   1   1 -12 113377. 3424.53   9
  -1  -1  12 110071. 3372.87  46
  -1   1  12 112047. 3457.81  46
   1   1 -12 107468. 3409.39  20
   1  -1 -12 116187. 3465.49  19
   1   1 -12 113047. 3444.72  19
   1  -1 -12 112287. 3448.18  20
   1   1 -12 110652. 3521.37  36
   1  -1 -12 114031. 3248.85  30
   1  -1 -12 116137. 3476.84  21
   1   1 -12 112336. 3453.98  21
  -1   1  11 17919.6 990.251  44
   1   1 -11 18207.7 1045.14  20
   1   1 -11 17305.2 1021.83  19
   1  -1 -11 18406.6 1049.75  20
   1  -1 -11 16448.6 1001.56  19
   1   1 -11 18989.6 1126.87  36
  -1  -1  11 17794.2 1030.68  46
   1  -1 -11 18708.7 1052.04   9
   1   1 -11 18799.8 1052.27   9
  -1   1  10 50717.2 1698.83  48
  -1  -1  10 50653.9 1819.37  46
   1   1 -10 48839.4 1790.80  19
   1  -1 -10 50184.7 1805.23  19
  -1   1  10 50022.8 1735.26  44
  -1  -1  10 50811.9 1712.66  44
   1  -1 -10 49941.8 1689.27  30
   1   1 -10 51111.0 1762.44  30
   1  -1 -10 49931.3 1738.79   5
  -1  -1   9 21161.0 1004.69  46
  -1   1   9 21094.1 919.550  48
   1  -1  -9 19909.0 816.947  42
  -1   1   9 20175.4 931.307  44
   1   1  -9 19340.6 780.380  42
  -1  -1   9 19291.1 907.186  44
   1  -1  -9 20536.3 978.541  19
   1   1  -9 20391.1 976.589  19
   1   1  -9 19214.9 937.673  30
   1  -1  -9 19340.8 909.147  30
   1   1  -9 20899.1 941.831   5
   1  -1  -9 20105.9 950.491   5
   1   1  -8 495259. 11030.9   5
   1  -1  -8 488735. 11050.7   5
  -1  -1   8 497682. 11089.7  46
  -1  -1   8 484284. 10913.3  48
  -1   1   8 489219. 10990.8  44
   1  -1  -8 491302. 10862.2  42
   1   1  -8 476246. 10813.2  42
  -1  -1   8 496657. 10974.8  44
   1  -1  -8 492477. 11090.4  19
   1   1  -8 482204. 11080.0  19
   1   1  -8 483950. 10820.1  39
   1  -1  -8 491794. 10995.6  30
   1   1  -8 484910. 11027.4  30
   1  -1  -8 479076. 10967.4  27
  -1  -1   8 483504. 10875.6  11
  -1  -1   7 71043.2 1866.02  11
   1   1  -7 69315.2 1986.71   5
  -1  -1   7 71664.7 1900.52  48
  -1  -1   7 72824.5 2007.31  46
   1  -1  -7 70275.9 1852.73  42
   1   1  -7 70543.9 1815.24  42
  -1  -1   7 71986.9 1929.12  44
  -1   1   7 69294.9 1928.92  44
   1   1  -7 70414.3 1838.79  39
   1  -1  -7 69209.2 1754.00  39
   1  -1  -7 70554.4 1761.18  35
   1  -1  -7 67991.3 1945.39  30
   1   1  -7 70729.3 1986.98  30
   1  -1  -7 66919.2 1917.28  27
  -1  -1   6 68099.0 1747.79  11
   1   1  -6 65242.6 1867.44   5
  -1   1   6 65972.7 1781.51  47
  -1  -1   6 69705.2 1772.47  48
   1  -1  -6 67682.8 1744.01  42
  -1  -1   6 69860.8 1794.76  44
   1   1  -6 67619.9 1704.15  42
   1   1  -6 67291.3 1871.78  19
   1  -1  -6 67964.7 1879.98  19
   1  -1  -6 68138.3 1689.82  39
   1  -1  -6 69546.8 1697.98  35
   1   1  -6 67584.8 1869.53  30
   1  -1  -6 69054.1 1858.44  30
   1   1  -6 65548.6 1857.38  27
   1  -1  -6 67518.5 1871.91  22
   1  -1  -6 66828.9 1812.89  27
   1   1  -6 66529.3 1877.79  22
  -1  -1   5 196032. 4427.69  11
   1   1  -5 190485. 4572.91   5
  -1  -1   5 197461. 4440.20  48
  -1   1   5 200770. 4463.02  47
  -1  -1   5 200495. 4457.79  44
   1  -1  -5 195210. 4429.90  42
   1   1  -5 193541. 4386.82  42
   1  -1  -5 195412. 4550.17  19
   1   1  -5 193499. 4547.65  19
   1  -1  -5 194571. 4411.48  35
   1   1  -5 190759. 4416.61  34
   1  -1  -5 199466. 4411.53  39
   1  -1  -5 198901. 4545.24  30
   1   1  -5 194802. 4558.34  30
   1   1  -5 198351. 4555.01  27
   1  -1  -5 192339. 4501.75  27
   1   1  -5 196410. 4559.38  22
   1  -1  -5 194404. 4549.53  22
  -1  -1   4 387125. 8396.87  11
   1   1  -4 376441. 8540.58   5
  -1  -1   4 384818. 8391.60  48
  -1   1   4 382354. 8423.36  47
   1   1  -4 381503. 8357.00  42
  -1  -1   4 390129. 8409.03  44
   1  -1  -4 382902. 8511.58  19
   1   1  -4 388286. 8513.53  19
   1  -1  -4 394202. 8421.55  35
   1   1  -4 381911. 8422.87  34
   1  -1  -4 387043. 8418.25  39
   1   1  -4 379245. 8520.77  30
   1  -1  -4 380211. 8513.43  30
   1   1  -4 379490. 8504.41  28
   1  -1  -4 385669. 8507.63  28
   1  -1  -4 375853. 8509.01  22
   1   1  -4 380551. 8513.62  22
   1   1  -4 389647. 8517.80  27
   1   1  -3 105405. 2396.83   9
   1  -1  -3 99369.7 2387.31   9
  -1   1   3 99397.0 2283.96  49
   1  -1  -3 101177. 2390.86  20
   1  -1  -3 100768. 2388.92  19
   1   1  -3 100853. 2391.73  20
   1   1  -3 102351. 2393.27  19
   1  -1  -3 100577. 2384.35  22
   1  -1  -3 101433. 2386.38  24
   1   1  -3 101871. 2397.71  22
   1   1  -3 102077. 2399.21  27
   1  -1  -3 101520. 2346.22  39
   1   1  -3 101310. 2345.93  33
   1   1  -3 103436. 2443.10  36
   1  -1  -3 103432. 2350.69  35
   1   1  -3 102817. 2414.19  30
   1   1  -3 99190.3 2391.47  28
   1   1  -3 100171. 2351.22  32
   1  -1  -3 100046. 2387.31  28
   1   1  -3 102858. 2371.41  31
   1   1  -3 102729. 2444.84   5
   1  -1  -3 100261. 2395.62   2
   1   1  -3 100850. 2394.99   2
   1  -1  -2 821675. 17511.4   1
   1   1  -2 820684. 17507.5   1
   1  -1  -2 819517. 17505.8   2
   1   1  -2 838095. 17569.3   5
   1   1  -2 818330. 17506.7   2
   1   1  -2 801358. 17504.5  19
   1   1  -2 811046. 17503.9  20
   1  -1  -2 811234. 17505.9  19
   1  -1  -2 820501. 17505.0  20
   1  -1  -2 809577. 17504.8  21
   1  -1  -2 816725. 17514.4  24
   1   1  -2 814354. 17504.2  21
   1  -1  -2 803930. 17518.7  34
   1  -1  -2 817704. 17456.8  37
   1  -1  -2 816329. 17519.0  33
   1   1  -2 806628. 17508.8  38
   1  -1  -2 817636. 17501.3  35
   1  -1  -2 826569. 17451.7  38
   1   1  -2 799094. 17544.8  36
   1   1  -2 822111. 17524.9  30
   1   1  -2 812513. 17503.7  31
   1   1  -2 793839. 17511.9  32
   1   1  -2 821984. 17479.4  33
   1   1  -2 835270. 17505.2   9
   1  -1  -2 808013. 17500.2   9
   1   1  -2 765295. 17397.3  12
   1   1  -1 18535.0 527.602   7
   1   1  -1 17983.9 563.014   6
   1   1  -1 18930.0 573.202   4
   1   1  -1 19346.9 568.413   3
   1   1  -1 18713.3 520.068  23
   1   1  -1 18340.7 526.351  26
   1  -1  -1 17517.9 499.932  23
   1  -1  -1 18359.6 493.452  26
   1   1  -1 19031.9 548.229  25
   1  -1  -1 17404.7 513.190  18
   1   1  -1 17471.2 510.800  18
   1   1  -1 18890.0 522.176  38
   1  -1  -1 18420.2 529.766  34
   1  -1  -1 17465.7 528.261  35
  -1   1   1 17594.7 468.459  38
   1  -1  -1 18081.0 470.171  38
   1   1  -1 18716.9 539.457  36
   1  -1  -1 17984.1 523.983  33
   1  -1  -1 17464.6 513.196  31
   1  -1  -1 17932.4 506.846  29
   1   1  -1 18586.3 511.318  29
   1  -1  -1 18281.2 528.303  32
   1   1  -1 18341.3 512.248  30
   1   1  -1 18821.7 514.987   8
   1  -1  -1 17875.8 509.315   8
   1   1  -1 18930.8 515.604   9
   1  -1  -1 17207.5 466.597  10
  -1   1   1 17753.5 473.106  12
   1  -1  -1 17071.7 506.275   9
  -1   1   0 35330.4 902.346  12
   1  -1   0 36533.5 887.714   7
   1   1   0 36955.4 934.860   4
   1   1   0 33925.8 921.617   6
   1  -1   0 35873.8 902.358  46
  -1   1   0 36443.5 895.201  42
   1  -1   0 37295.9 890.233  16
   1   1   0 34941.9 899.255  18
   1   1   0 35972.3 900.344  15
   1  -1   0 38038.3 909.039  18
   1   1   0 35969.0 895.789  37
   1   1   0 36446.5 892.934  39
   1  -1   0 36037.9 891.763  32
   1   1   0 36371.3 860.266  24
   1  -1   1 217376. 4865.51  46
   1   1   1 215939. 4823.64  47
   1  -1   1 219103. 4874.00  44
   1   1   1 216531. 4825.56  44
  -1   1  -1 219741. 4849.35  42
  -1  -1  -1 223135. 4835.38  43
   1   1   1 214064. 4851.71  16
  -1  -1  -1 215598. 4770.73  39
   1   1   1 215636. 4768.21  39
   1  -1   1 220122. 4769.31  32
   1   1   1 224106. 4841.12  11
  -1   1  -2 697008. 15333.8  42
   1  -1   2 703939. 15353.7  44
   1   1   2 721773. 15311.1  44
  -1   1  -2 707193. 15324.1  14
   1   1   2 682463. 15326.6  16
  -1  -1  -2 703936. 15174.3  39
   1  -1   2 720478. 15363.5  46
   1   1   2 713673. 15329.1  11
  -1   1  -2 699800. 15332.8  13
  -1  -1  -3 72025.5 1615.51  39
   1  -1   3 71233.9 1880.07  46
   1  -1   3 73949.4 1872.91  48
   1   1   3 71864.4 1839.54  11
  -1   1  -3 70974.8 1844.20  13
   1   1   3 70204.6 1818.72  44
  -1   1  -3 71007.1 1840.17  42
   1  -1   3 71304.4 1870.46  44
  -1   1  -4 35252.3 869.049   5
  -1  -1  -4 37491.4 1134.39  42
   1   1   4 38182.2 1133.92  44
  -1   1  -4 36073.9 1135.05  42
   1  -1   4 38050.3 1171.57  44
   1  -1   4 38440.6 1185.61  46
   1  -1   4 36752.2 1163.92  48
  -1  -1  -4 36062.9 848.114  39
  -1  -1  -4 36385.5 937.490  30
   1   1   4 36888.4 1148.45  11
   1  -1   4 37372.5 1159.20  11
  -1   1  -5 4142.64 213.717   5
   1  -1   5 4040.20 440.825  46
   1  -1   5 4285.25 433.177  48
  -1  -1  -5 3899.22 266.935  30
   1  -1   5 3735.39 402.924  11
   1   1   5 3843.25 394.987  11
  -1   1  -5 4640.89 411.355  42
   1   1   5 4478.43 421.948  44
  -1  -1  -5 4094.07 405.037  42
   1  -1   5 3809.46 409.160  44
   1  -1   6 146309. 3625.03  48
   1  -1   6 148728. 3677.12  46
   1   1   6 139760. 3573.01  48
   1  -1   6 144892. 3630.36  44
   1   1   6 144880. 3591.51  44
  -1  -1  -6 143644. 3577.90  42
  -1   1  -6 143938. 3574.23  42
   1   1   6 136314. 3576.79  11
   1  -1   6 137788. 3607.16  11
  -1   1  -6 141623. 3239.37   5
   1  -1   7 3952.84 479.213  44
  -1   1  -7 3360.78 432.933  41
   1   1   7 3640.39 473.743  44
  -1  -1  -7 4196.32 459.773  42
  -1   1  -7 3790.56 436.475  42
  -1  -1  -7 3771.78 420.153  41
   1  -1   7 3928.50 459.454  11
   1   1   7 3745.45 435.531  11
   1  -1   7 3980.94 489.470  46
   1  -1   7 3266.99 453.290  48
   1   1   7 4567.29 481.535  48
  -1   1  -7 3296.96 444.811  40
  -1  -1  -7 4233.56 450.380  40
   1  -1   8 207357. 5140.63  48
   1  -1   8 210118. 5237.02  46
   1   1   8 205879. 5123.88  48
  -1  -1  -8 202198. 5075.21  41
  -1  -1  -8 202880. 5081.22  40
  -1   1  -8 204751. 5080.56  42
  -1   1  -8 208636. 5092.78  40
   1  -1   8 203897. 5150.19  44
   1   1   8 206023. 5135.60  44
  -1  -1  -8 202733. 5089.72  42
  -1   1  -8 202311. 5072.59  41
  -1   1  -9 10323.1 712.357  42
   1   1   9 8509.68 714.866  44
  -1  -1  -9 8877.22 689.676  42
   1  -1   9 9310.16 745.547  44
   1  -1   9 9793.98 793.967  46
   1   1   9 9842.18 748.793  48
   1  -1   9 11700.9 779.542  11
   1  -1  10 10290.7 798.947  11
  -1  -1 -10 9730.11 750.312  41
  -1   1 -10 9098.74 749.514  40
  -1   1 -10 10337.2 781.979  41
  -1  -1 -10 11548.3 801.843  42
  -1   1 -10 11087.5 770.707  42
  -1  -1 -10 9922.54 766.517  40
  -1   1 -11 182.210 348.104  40
  -1   1 -11 229.766 369.818  36
  -1  -1 -11 242.286 382.538  40
  -1  -1 -11 241.040 409.325  41
   1   1  11 191.073 406.157  44
  -1   1 -11 422.766 392.479  41
  -1  -1 -11 383.870 362.917  42
   1  -1  11 427.864 415.188  44
   1   1  11 275.801 435.439  46
   1   1  11 433.721 402.646  48
   1  -1  11 333.427 445.218  46
  -1   1 -12 92587.6 3054.45  36
   1   1  12 96625.3 3171.80  16
   1  -1  12 94554.0 3097.55  44
  -1  -1 -12 95535.7 3134.31  40
  -1   1 -12 96596.7 3146.85  40
  -1   1 -12 93042.6 3104.69  41
  -1  -1 -12 93541.9 2970.73  42
   1   1  12 101113. 3199.48  44
  -1  -1 -12 95252.9 3120.68  41
  -1   1 -12 95727.9 2971.40  42
   1   1  12 98659.5 3266.14  46
   1   1  12 100185. 3149.21  48
   1  -1  12 93628.9 3177.18  46
  -1   1 -13 686.557 493.564  36
   1   1  13 1694.51 532.272  16
  -1   1 -13 1441.36 497.839  19
  -1  -1 -13 531.048 402.949  19
   1  -1  13 711.298 475.237  44
   1   1  13 1199.35 491.931  44
   1   1  13 573.664 527.898  46
   1  -1  13 707.089 486.669  46
  -1  -1 -14 16924.4 1195.96  36
  -1   1 -14 13936.1 1043.49  36
  -1  -1 -14 15016.5 1148.10  19
   1  -1  14 16951.3 1247.81  16
   1   1  14 16498.6 1175.32  16
  -1   1 -14 15511.8 1141.39  19
   1  -1  14 15364.8 1123.34  44
   1   1  14 16795.4 1175.51  44
   1   1  14 17250.1 1291.94  46
   1  -1  14 13931.2 1132.88  46
   1   1  15 14837.2 1109.22  44
  -1  -1 -15 15051.2 1110.24  36
   1   1  15 13671.8 1131.96  46
   1  -1  15 14437.2 1152.93  46
  -1   1 -15 14958.1 1137.38   9
  -1  -1 -15 16639.9 1198.76   9
  -1   1 -15 15062.8 1181.67  19
  -1  -1 -15 15199.9 1172.11  20
   1   1  15 15712.3 1149.55  16
   1  -1  15 15709.0 1191.08  16
  -1   1 -15 16560.9 1210.14  20
  -1  -1 -15 14794.2 1158.95  19
  -1  -1 -16 46486.3 1981.46  36
   1  -1  16 45496.4 2046.33  46
   1   1  16 45339.4 2065.43  46
  -1   1 -16 46932.4 2094.34  21
  -1  -1 -16 46727.6 2085.14  21
  -1   1 -16 44647.5 2074.25  20
  -1  -1 -16 41913.3 1990.00  19
  -1  -1 -16 47045.5 2095.36  20
   1  -1  16 45599.4 2067.47  16
  -1   1 -16 43899.2 2039.67  19
  -1  -1 -17 2859.81 499.975  38
  -1   1 -17 3062.70 554.056  38
  -1   1 -17 1873.14 499.274   9
  -1  -1 -17 3301.62 607.341   9
   1  -1  17 2483.86 535.719  16
  -1   1 -17 2966.52 580.534  19
  -1  -1 -17 3114.58 566.637  19
  -1  -1 -18 32693.3 1589.25  19
  -1   1 -18 36284.2 1655.11  19
  -1   1 -18 34279.7 1625.76  20
   1  -1  18 33278.7 1480.71  16
  -1  -1 -18 36062.1 1658.63  20
   1   1  18 33369.5 1501.55  46
  -1   1 -18 33174.3 1551.62  38
  -1  -1 -18 33127.4 1501.49  38
  -1  -1 -18 37761.5 1676.84   9
  -1   1 -18 36814.6 1641.44   9
  -1  -1 -18 32991.5 1596.84  21
  -1   1 -18 33710.3 1623.29  21
  -1   1 -19 487.371 304.942  38
  -1   1 -19 529.867 347.655   9
  -1  -1 -19 477.157 360.270   9
  -1  -1 -19 490.526 351.037  21
  -1   1 -19 273.558 342.272  21
  -1  -1 -19 711.867 328.596  20
  -1   1 -19 879.565 379.816  20
  -1   1 -20 4411.13 456.511  26
  -1  -1 -20 3799.12 447.837  26
  -1  -1 -20 4158.95 461.603   9
  -1   1 -20 4229.60 464.680   9
   1  -2 -21 374.044 241.372   7
   1  -2 -21-89.0765 244.899  26
   1   2 -20 29588.1 1263.72   8
   1   2 -20 28125.3 1237.92   9
   1  -2 -20 30122.2 1260.95   9
   1  -2 -20 29869.9 1262.62   8
   1   2 -20 29814.4 1260.10  26
   1  -2 -20 29214.4 1272.58  26
   1  -2 -19 14653.8 970.702  26
   1   2 -19 13775.3 934.576  26
   1  -2 -19 12998.1 859.864  25
   1  -2 -19 14319.9 952.420  36
   1   2 -19 14081.6 895.224  38
   1   2 -19 13367.3 918.793   9
   1  -2 -19 13246.2 910.509   9
   1  -2 -19 13041.0 911.555   8
   1   2 -19 12513.2 891.439   8
   1   2 -19 13562.1 897.762   7
   1   2 -18 660.344 369.768  38
   1  -2 -18 1287.73 525.796  36
   1   2 -18 286.838 411.359  20
   1   2 -18 641.495 403.998  21
   1  -2 -18 930.209 434.168  20
   1  -2 -18 995.912 431.637  21
   1  -2 -18 1184.51 431.682   8
   1   2 -18 901.376 416.246   8
   1  -2 -18 1177.92 446.432   9
   1   2 -18 1930.80 514.116   9
   1   2 -18 633.446 347.020  26
   1  -2 -18 780.362 434.534  25
   1  -2 -17 2225.35 556.242   9
   1   2 -17 1603.91 515.242   9
   1   2 -17 962.332 399.336  38
   1   2 -17 1980.88 510.983  21
   1  -2 -17 949.893 480.834  21
   1  -2 -16 79205.0 3018.45  36
   1  -2 -16 75487.7 2692.05  38
   1   2 -16 80817.8 2983.28  36
   1  -2 -16 82764.4 2982.81  20
   1   2 -16 77630.1 2903.03  20
   1   2 -16 80423.9 2912.47   9
   1  -2 -16 80481.2 2902.97   9
   1   2 -16 82790.8 2968.10  21
   1  -2 -16 81259.6 2936.42  21
  -1   2  15 27559.8 1557.35  46
   1   2 -15 29738.0 1573.32  38
   1   2 -15 34166.5 1745.68  36
   1  -2 -15 27504.8 1641.43  36
   1  -2 -15 28764.3 1460.66  38
   1   2 -15 30861.7 1652.63  19
   1  -2 -15 28574.3 1600.78  19
   1   2 -15 27829.4 1583.21  20
   1  -2 -15 29764.2 1621.14  20
   1   2 -15 31032.2 1612.11   9
   1  -2 -15 29240.7 1578.47   9
   1  -2 -15 31630.5 1670.23  21
   1   2 -15 30342.4 1644.32  21
   1   2 -15 31044.8 1584.76  25
  -1   2  14 5305.00 746.116  46
   1  -2 -14 4937.34 747.680  36
   1   2 -14 3654.81 695.652  36
   1  -2 -14 4934.90 715.192  21
   1   2 -14 4644.38 687.920  19
   1  -2 -14 3939.38 644.436  19
   1   2 -14 5174.94 703.235  20
   1  -2 -14 4553.29 668.712  20
   1   2 -14 6173.41 753.756  21
   1   2 -14 3746.62 629.105   9
   1  -2 -14 4054.59 644.190   9
   1   2 -14 4309.75 636.222  25
  -1   2  13 104759. 3382.56  46
   1  -2 -13 103642. 3359.29  20
   1  -2 -13 104309. 3331.91  19
   1   2 -13 103128. 3343.91  20
   1   2 -13 104799. 3345.55  19
   1   2 -13 103621. 3430.84  36
   1  -2 -13 105026. 3361.81  21
   1   2 -13 103671. 3347.25  21
   1   2 -13 105735. 3344.27   9
   1  -2 -13 98271.9 3275.69   9
   1  -2 -12 43675.7 1819.99   9
   1   2 -12 47377.9 1871.40   9
  -1   2  12 46657.9 1916.00  46
  -1   2  12 42966.0 1782.18  44
   1  -2 -12 47319.1 1895.04  19
   1   2 -12 49916.2 1926.52  20
   1  -2 -12 42450.6 1821.85  20
   1   2 -12 45882.5 1875.88  19
   1   2 -12 48189.6 1994.63  36
   1  -2 -12 45354.3 1689.85  30
   1   2 -12 45624.8 1874.51  21
   1  -2 -12 46501.8 1888.20  21
  -1  -2  11 11170.1 826.847  46
   1   2 -11 13089.2 891.211  20
   1  -2 -11 12490.4 879.712  19
   1  -2 -11 12842.3 892.576  20
   1   2 -11 14020.0 916.370  19
   1   2 -11 13543.9 961.196  36
   1  -2 -11 12994.3 870.477   9
   1   2 -11 12972.6 874.538   9
   1  -2 -11 12059.2 805.107   5
  -1   2  10 49700.3 1773.70  44
   1  -2 -10 50864.7 1835.46  19
   1   2 -10 51283.9 1839.80  19
   1  -2 -10 51711.1 1715.24  30
  -1   2  10 52987.0 1769.90  48
  -1  -2  10 51399.5 1797.74  46
   1   2  -9 72394.4 2148.59   6
  -1  -2   9 75526.5 2256.34  46
  -1   2   9 78336.5 2234.35  44
  -1  -2   9 71629.6 2113.42  44
   1  -2  -9 73864.3 2082.38  42
   1   2  -9 72971.4 2005.70  42
   1   2  -9 76799.0 2283.85  19
   1  -2  -9 76369.4 2283.58  19
   1   2  -9 73444.4 2047.94  39
   1   2  -9 77985.9 2393.34  36
   1   2  -9 72986.2 2234.59  30
   1  -2  -9 72620.1 2151.73  30
  -1  -2   9 68866.1 2067.01  11
   1   2  -8 5642.06 482.522   6
  -1  -2   8 5522.03 505.577  46
   1   2  -8 6201.98 398.917  42
   1  -2  -8 5691.93 425.365  42
  -1  -2   8 5178.07 452.096  44
  -1   2   8 6261.40 496.201  44
   1   2  -8 6201.96 512.724  19
   1  -2  -8 5733.92 499.592  19
   1   2  -8 5984.59 575.803  36
   1  -2  -8 5899.98 483.375  30
   1  -2  -8 6091.44 471.973  27
   1   2  -8 6152.57 538.416  30
  -1  -2   8 5504.45 427.354  11
  -1  -2   7 187309. 4576.10  11
  -1  -2   7 199213. 4718.81  46
  -1   2   7 200222. 4656.79  47
   1   2  -7 193976. 4514.95  42
   1  -2  -7 199707. 4595.88  42
  -1  -2   7 194927. 4602.66  44
   1   2  -7 196207. 4823.83  36
   1  -2  -7 193979. 4664.15  30
   1   2  -7 195087. 4726.84  30
   1  -2  -7 196207. 4622.40  27
  -1  -2   6 404811. 9305.55  11
  -1  -2   6 412526. 9394.68  46
  -1   2   6 421125. 9355.56  47
  -1  -2   6 410322. 9300.04  44
   1   2  -6 419405. 9243.54  42
   1   2  -6 429358. 9436.13  19
   1  -2  -6 432222. 9437.50  19
   1   2  -6 419623. 9515.56  36
   1  -2  -6 426062. 9398.05  30
   1   2  -6 426217. 9446.83  30
   1  -2  -6 418687. 9336.40  27
   1   2  -6 419517. 9430.41  22
  -1  -2   5 11716.2 493.558  11
  -1  -2   5 11083.8 517.797  46
  -1   2   5 10590.1 508.738  47
   1   2  -5 12082.7 443.280  42
  -1  -2   5 11288.5 468.799  44
   1  -2  -5 11056.6 541.711  19
   1   2  -5 12025.5 556.161  19
   1   2  -5 11662.5 429.378  34
   1   2  -5 11900.5 610.215  36
   1  -2  -5 11509.5 544.384  30
   1   2  -5 12169.8 589.359  27
   1   2  -5 10748.3 567.393  30
   1  -2  -5 11791.0 551.425  22
   1   2  -5 11774.9 558.717  22
   1   2  -4 30954.3 975.821   6
  -1   2   4 30014.0 853.459  49
  -1  -2   4 30465.9 877.692  46
  -1  -2   4 33544.4 831.085  44
   1   2  -4 29720.5 915.739  19
   1  -2  -4 31670.7 932.132  19
   1   2  -4 30130.5 994.413  36
   1   2  -4 29429.5 938.997  27
   1  -2  -4 29682.8 917.385  28
   1   2  -4 29860.3 918.153  28
   1   2  -4 29736.5 955.248  30
   1   2  -4 29609.5 836.444  32
   1   2  -4 29919.9 932.676  22
   1  -2  -4 28977.1 906.714  22
   1   2  -3 447381. 9563.04   9
   1   2  -3 430141. 9494.21  12
   1  -2  -3 438606. 9557.73   9
   1   2  -3 437305. 9634.59   3
   1   2  -3 432260. 9563.36   2
   1   2  -3 448448. 9647.48   4
   1   2  -3 450089. 9636.39   6
   1  -2  -3 430365. 9566.44   2
  -1  -2   3 424580. 9479.64  46
  -1   2   3 432233. 9506.10  49
   1  -2  -3 431075. 9486.59  43
   1  -2  -3 438089. 9559.12  20
   1   2  -3 431385. 9554.53  19
   1  -2  -3 437982. 9557.69  19
   1   2  -3 439290. 9561.68  20
   1   2  -3 440388. 9488.36  33
   1  -2  -3 437546. 9449.72  37
   1   2  -3 433714. 9637.39  36
   1  -2  -3 437149. 9557.26  28
   1   2  -3 440918. 9526.89  31
   1   2  -3 433493. 9533.67  32
   1   2  -3 442441. 9554.92  28
   1   2  -3 446443. 9609.52  30
   1   2  -3 432252. 9560.81  21
   1  -2  -3 435407. 9544.82  22
   1   2  -3 436408. 9568.28  22
   1   2  -3 434258. 9590.83  27
   1  -2  -3 434839. 9560.41  21
   1  -2  -3 431155. 9557.77  24
   1   2  -2 280035. 6115.89   9
   1  -2  -2 275972. 6114.46   9
  -1  -2   2 277257. 6066.01  10
   1   2  -2 275276. 6068.21  12
  -1   2   2 276076. 6099.19  49
   1  -2  -2 279460. 6116.46  19
   1  -2  -2 279477. 6116.04  20
   1   2  -2 272907. 6111.98  20
   1   2  -2 275901. 6112.60  19
   1   2  -2 273429. 6193.54  36
   1  -2  -2 277403. 6030.64  38
   1   2  -2 276269. 6147.83  38
   1   2  -2 274536. 6113.56  21
   1   2  -2 277998. 6140.27  26
   1   2  -2 279644. 6146.73  27
   1  -2  -2 281116. 6116.35  21
   1   2  -2 277868. 6178.48  25
   1  -2  -2 277512. 6114.19  28
   1   2  -2 277600. 6111.22  28
   1   2  -2 280502. 6160.34  30
   1   2  -2 279071. 6120.40  31
   1   2  -2 282285. 6211.53   6
   1   2  -2 277862. 6116.39   2
   1   2  -2 275378. 6119.69   1
   1  -2  -2 278179. 6117.48   2
   1   2  -2 286536. 6216.59   3
   1  -2  -2 281093. 6119.85   1
   1   2  -2 286421. 6219.55   4
   1  -2  -1 154647. 3422.57   9
   1  -2  -1 155324. 3424.87   8
   1  -2  -1 152843. 3437.14  10
   1   2  -1 158837. 3430.15   8
   1   2  -1 156329. 3426.90   9
   1   2  -1 152988. 3460.75   7
   1   2  -1 148513. 3519.75   6
   1   2  -1 151526. 3527.65   4
   1   2  -1 154713. 3526.17   3
   1   2  -1 150554. 3403.56  49
  -1   2   1 152776. 3348.41  38
   1   2  -1 153554. 3460.44  38
   1   2  -1 153440. 3418.03  29
   1   2  -1 153825. 3449.33  30
   1  -2  -1 154072. 3420.32  29
   1  -2  -1 155537. 3454.52  33
   1   2  -1 155617. 3437.91  23
   1   2  -1 154618. 3505.29  25
   1   2  -1 154911. 3435.30  27
   1   2  -1 154691. 3460.81  26
  -1   2   0 256087. 5705.84  12
   1  -2   0 261162. 5630.76   7
   1   2   0 261304. 5680.48  49
   1  -2   0 259629. 5711.52  45
   1  -2   0 253537. 5716.94  46
  -1   2   0 257275. 5699.77  42
   1   2   0 263460. 5741.73  15
   1   2   0 258566. 5665.86  18
   1  -2   0 267585. 5670.15  18
  -1   2   0 255925. 5621.15  15
   1   2   0 258405. 5675.00  37
   1  -2   0 256825. 5637.33  31
   1   2   0 256795. 5618.88  27
   1  -2   1 138262. 3199.68  46
   1   2   1 137719. 3150.63  47
   1   2   1 137545. 3157.88  49
  -1   2  -1 140900. 3180.30  42
  -1  -2  -1 140956. 3167.37  43
   1   2   1 140418. 3103.34  37
   1  -2   1 139296. 3073.44  34
  -1   2  -1 134796. 3072.45  32
  -1   2  -1 142051. 3196.80  12
   1   2   2 89179.4 2006.24  39
  -1   2  -2 90244.0 2043.37  36
  -1   2  -2 89898.5 2253.72  14
   1   2   2 87920.8 2156.38  16
   1   2   2 84033.9 2141.06  47
   1  -2   2 91477.7 2215.96  46
  -1  -2  -2 91609.1 2168.35  43
  -1   2  -2 90518.9 2177.28  42
   1  -2   2 88840.2 2201.98  44
   1  -2   3 68143.1 1802.96  44
  -1  -2  -3 67226.4 1764.73  43
  -1   2  -3 65708.3 1754.66  42
  -1   2  -3 71275.3 1814.52  14
   1   2   3 68467.1 1757.51  16
  -1   2  -3 64465.5 1642.91  36
   1  -2   3 69261.7 1815.57  46
   1   2   3 68125.0 1741.56  47
  -1   2  -3 67921.8 1804.13  13
  -1   2  -4 191173. 4267.52   4
   1   2   4 200171. 4553.34  47
   1  -2   4 200358. 4637.77  46
   1   2   4 195999. 4573.70  16
  -1  -2  -4 194033. 4307.20  30
   1  -2   4 199337. 4616.39  44
  -1   2  -4 194794. 4564.98  42
  -1   2  -4 202232. 4610.91  13
   1  -2   5 78982.1 2150.41  44
  -1   2  -5 77290.3 2091.35  42
   1   2   5 76569.3 2083.76  44
   1  -2   5 77700.7 2159.46  46
  -1  -2  -5 77676.2 1835.42  30
   1  -2   5 71703.4 2094.62  11
  -1   2  -6 60877.9 1446.78   6
   1  -2   6 63156.1 1926.20  46
  -1  -2  -6 66804.5 1830.59  40
   1  -2   6 64816.9 1904.54  44
   1   2   6 65004.0 1860.90  44
  -1  -2  -6 63141.3 1846.80  42
  -1   2  -6 62281.1 1830.29  42
  -1  -2  -6 62128.2 1574.72  30
   1  -2   6 59183.5 1854.67  11
   1  -2   7 98377.6 2800.01  46
  -1  -2  -7 102037. 2690.81  40
  -1   2  -7 95672.0 2666.98  40
  -1  -2  -7 95843.1 2404.44  30
  -1  -2  -7 101285. 2690.79  41
  -1  -2  -7 101229. 2724.18  42
  -1   2  -7 100297. 2696.69  41
  -1   2  -7 99333.7 2698.85  42
   1  -2   7 98789.2 2755.67  44
   1   2   7 95133.9 2707.86  44
   1  -2   7 95249.4 2734.47  11
  -1  -2  -8 34326.3 1340.40  41
  -1   2  -8 37889.3 1371.21  42
  -1   2  -8 36508.5 1365.49  41
   1  -2   8 35376.2 1405.87  44
   1   2   8 35815.1 1395.26  44
  -1  -2  -8 35445.6 1344.38  40
  -1  -2  -8 33236.2 1344.64  42
  -1   2  -8 35467.2 1351.91  40
   1  -2   8 34790.2 1427.31  46
   1   2   8 36910.3 1397.57  48
   1   2   9 12631.9 838.778  44
  -1   2  -9 12447.7 780.434  42
   1  -2   9 10620.7 801.427  44
  -1  -2  -9 12272.6 809.013  42
  -1   2  -9 11664.6 762.602  36
   1  -2   9 12849.6 833.750  11
   1   2   9 11599.2 809.355  48
   1  -2   9 13126.4 885.017  46
   1   2  10 204031. 5373.25  16
   1  -2  10 208587. 5368.49  11
  -1  -2 -10 207177. 5341.09  40
  -1  -2 -10 205642. 5326.32  41
  -1   2 -10 207442. 5348.01  40
  -1   2 -10 203288. 5243.01  42
  -1   2 -10 201307. 5309.79  41
  -1   2 -11 853.727 340.906  42
  -1  -2 -11 909.268 373.286  42
  -1  -2 -11 603.971 362.849  41
   1   2  11 901.258 476.733  44
  -1   2 -11 909.629 398.248  41
   1  -2  11 1031.14 458.744  44
   1   2  11 1692.25 454.139  16
  -1  -2 -11 546.389 360.749  40
  -1   2 -11 853.398 451.471  40
  -1   2 -11 1068.97 416.779  36
   1  -2  11 1499.66 437.921  11
   1  -2  11 1593.37 502.029  46
   1   2  11 1333.48 446.175  48
   1   2  11 1042.74 507.330  46
  -1  -2 -12 1161.01 495.056  40
  -1   2 -12 1360.91 448.561  36
  -1   2 -12 1164.84 489.237  40
   1   2  12 550.379 435.296  16
  -1  -2 -12 2175.82 538.449  41
  -1   2 -12 1260.28 399.787  42
  -1  -2 -12 1578.45 433.660  42
   1   2  12 2229.73 536.600  44
  -1   2 -12 955.052 475.752  41
   1  -2  12 726.406 485.811  44
   1   2  12 1259.91 492.013  48
   1   2  12 1400.50 563.800  46
   1  -2  12 1452.26 537.888  46
  -1   2 -13 14219.5 1005.52  36
  -1  -2 -13 9949.46 920.552  19
   1   2  13 12443.8 993.492  16
  -1   2 -13 10855.2 951.407  19
   1   2  13 11927.3 992.693  48
   1  -2  13 14548.5 1094.63  46
   1   2  13 11549.2 1021.08  46
   1   2  13 11831.5 1018.97  44
  -1  -2 -13 12397.8 913.853  42
  -1   2 -14 91700.3 3268.90  19
  -1  -2 -14 91679.6 3262.02  19
   1   2  14 100864. 3270.60  16
   1   2  14 96244.1 3293.79  44
   1   2  14 97858.1 3412.46  46
   1  -2  14 96942.9 3325.15  46
   1   2  15 2436.13 619.851  44
  -1  -2 -15 2514.33 650.165  36
  -1   2 -15 1945.25 557.110  21
  -1  -2 -15 2115.01 541.999  21
  -1  -2 -15 2617.34 561.148  20
  -1   2 -15 2616.77 599.431  20
   1  -2  15 2506.42 625.460  16
  -1  -2 -15 2048.94 535.135   9
  -1   2 -15 3180.20 583.692   9
   1  -2  15 3059.39 646.792  46
   1   2  15 2355.47 604.775  46
  -1  -2 -16 22085.2 1347.21  36
   1  -2  16 25040.7 1489.89  16
  -1   2 -16 21736.3 1388.01  19
  -1  -2 -16 22741.5 1416.54  19
  -1  -2 -16 22455.9 1428.26  20
  -1   2 -16 22824.6 1420.74  20
   1  -2  16 22821.0 1365.64  46
   1   2  16 21778.0 1412.35  46
  -1   2 -16 24320.2 1472.21  21
  -1  -2 -16 23374.3 1442.72  21
  -1   2 -17 9130.05 846.076   9
  -1  -2 -17 9166.09 851.772   9
  -1  -2 -17 8685.28 795.051  38
  -1   2 -17 8083.79 813.185  38
  -1   2 -17 8249.51 841.012  19
   1  -2  17 8781.67 837.793  16
  -1  -2 -17 7827.12 817.780  19
   1   2  18 11893.2 882.044  46
  -1  -2 -18 13790.4 966.197  19
  -1   2 -18 14000.6 977.577  20
   1  -2  18 13724.5 927.584  16
  -1   2 -18 15478.4 1027.53  19
  -1  -2 -18 13582.4 963.129  20
  -1  -2 -18 11178.2 828.529  38
  -1   2 -18 13101.6 950.550  38
  -1   2 -18 13702.2 948.795   9
  -1  -2 -18 11745.3 925.118   9
  -1   2 -18 12636.0 942.917  21
  -1  -2 -18 11965.8 924.941  21
   1   2  19 804.036 289.335  46
   1  -2  19 625.539 311.217  45
  -1   2 -19 750.368 334.422  38
  -1   2 -19 795.379 349.340  26
  -1   2 -19 1171.21 382.837  21
   1  -2  19 760.961 309.240  16
  -1  -2 -19 846.175 347.258  21
  -1   2 -19 748.979 354.440  20
  -1  -2 -19 850.178 364.371  20
  -1   2 -19 828.291 349.061   8
  -1  -2 -19 1340.12 373.474   9
  -1   2 -19 720.012 352.696   9
  -1  -2 -20 19542.4 916.602  26
  -1   2 -20 16913.4 822.878  26
   1   2  20 18340.9 905.658  18
   1  -2  20 16892.9 872.320  18
  -1   2 -20 18795.2 891.198   9
  -1  -2 -20 19682.9 904.181   9
   1   3 -20 1049.66 324.904   8
   1  -3 -20 1395.19 359.703   8
   1   3 -20 1045.23 342.024   9
   1  -3 -20 2186.90 391.055   9
   1  -3 -20 1697.46 312.454  25
   1  -3 -20 872.594 365.061  26
   1   3 -20 1177.29 330.226  26
   1  -3 -19 7337.15 695.586  26
   1  -3 -19 6597.22 641.852  25
   1   3 -19 6112.70 625.418  26
   1  -3 -19 6343.50 682.129  36
   1   3 -19 5545.83 616.442  38
   1   3 -19 6985.33 675.561   8
   1  -3 -19 6026.54 639.320   8
   1  -3 -19 7228.32 673.674   9
   1   3 -19 6789.26 660.150   9
   1   3 -19 6460.05 624.572   7
   1  -3 -18 22145.4 1336.84  36
   1   3 -18 24158.7 1312.11  38
  -1  -3  18 23348.7 1282.17  16
   1  -3 -18 22333.7 1291.90  20
   1   3 -18 22327.3 1289.15  20
   1   3 -18 20512.2 1236.07  26
   1  -3 -18 23423.9 1313.10  21
   1   3 -18 23897.2 1321.59  21
   1  -3 -18 23405.2 1313.60  25
   1   3 -18 25447.7 1341.51   9
   1  -3 -18 23496.8 1301.31   9
   1   3 -18 24981.4 1338.59   8
   1  -3 -18 26081.5 1377.66   8
   1   3 -17 44670.6 1930.63   9
   1  -3 -17 41184.8 1888.31   9
   1   3 -17 38709.0 1842.30  38
   1   3 -16 79.6463 404.646  38
   1  -3 -16 444.698 509.727  36
   1   3 -16 568.192 418.584  20
   1  -3 -16 243.225 430.208  21
   1  -3 -16 162.298 481.409  20
   1   3 -16 407.737 414.300  19
   1   3 -16 567.568 424.226  21
   1  -3 -16 731.958 443.376  19
  -1   3  15 87789.0 3127.34  46
   1   3 -15 83572.4 3069.79  38
   1   3 -15 94055.5 3225.81  36
   1  -3 -15 88027.8 3239.65  36
   1  -3 -15 92130.3 3177.09  19
   1  -3 -15 91731.1 3151.99  20
   1   3 -15 89806.3 3132.82  20
   1   3 -15 86480.3 3110.96  19
   1   3 -15 91990.8 3119.41   9
   1  -3 -15 84433.3 3059.84   9
   1  -3 -15 88729.0 3132.38  21
   1   3 -15 84852.1 3089.76  21
  -1   3  14 26323.6 1486.69  46
   1  -3 -14 22543.9 1377.09  20
   1  -3 -14 23862.5 1394.92  19
   1   3 -14 23393.5 1370.51  20
   1   3 -14 20586.2 1320.00  19
   1  -3 -14 24700.9 1274.29  38
   1   3 -14 24521.8 1396.62  38
   1   3 -14 27289.7 1522.29  36
   1  -3 -14 24626.5 1383.29   9
   1   3 -14 22807.9 1338.24   9
   1  -3 -14 22857.4 1392.43  21
   1   3 -14 22048.6 1306.84  25
   1   3 -14 21858.6 1338.26  21
  -1   3  13 1118.88 481.400  46
  -1   3  13 1054.36 463.770  44
   1   3 -13 1561.30 470.853  21
   1  -3 -13 2702.40 573.917  20
   1   3 -13 1352.15 472.156  20
   1  -3 -13 2192.87 509.308  19
   1   3 -13 1559.39 470.280  19
   1  -3 -13 2056.39 521.965  21
   1   3 -13 2365.38 608.190  36
   1   3 -13 860.950 462.382  25
   1   3 -13 1725.03 511.628   9
   1  -3 -13 1799.50 455.166   9
   1  -3 -12 7483.44 738.773  21
   1   3 -12 7046.25 715.590  21
  -1   3  12 7034.40 726.027  44
   1   3 -12 5350.36 646.314  19
   1  -3 -12 7807.70 747.792  20
   1   3 -12 6792.85 715.875  20
   1  -3 -12 6613.34 706.127  19
   1   3 -12 6836.13 718.642   9
   1  -3 -12 6356.76 647.322   9
   1  -3 -12 7305.90 694.104   5
   1   3 -12 6818.60 770.068  36
   1  -3 -11 112137. 3250.78  20
   1   3 -11 108759. 3217.45  19
   1   3 -11 101955. 3173.10  20
   1  -3 -11 107289. 3215.19  19
   1  -3 -11 108343. 3233.67  21
   1   3 -11 102920. 3193.54  21
   1   3 -11 103069. 3282.09  36
   1   3 -11 104077. 3170.24   9
   1  -3 -11 107412. 3205.80   9
   1  -3 -11 104589. 3145.38   5
   1   3 -11 109413. 3172.50   3
  -1  -3  10 29846.3 1279.12  46
  -1   3  10 30920.1 1312.18  44
   1  -3 -10 30525.2 1335.88  20
   1  -3 -10 30025.5 1321.51  19
   1   3 -10 31831.3 1343.97  19
   1   3 -10 29972.4 1320.70  20
   1   3 -10 32599.2 1454.28  36
   1  -3 -10 32233.6 1243.74  30
   1  -3 -10 32314.7 1346.32   9
   1   3 -10 30375.6 1329.81   9
   1   3  -9 26284.9 1037.89   6
   1   3  -9 26772.4 1097.24   4
  -1  -3   9 26118.6 1099.87  46
   1  -3  -9 27658.3 1045.76  42
  -1   3   9 25889.2 1099.65  44
   1  -3  -9 26023.5 1135.99  19
   1   3  -9 26596.0 1150.84  19
   1   3  -9 25893.7 1221.53  36
   1  -3  -9 25570.0 1041.77  30
   1  -3  -9 25999.0 1005.34  27
  -1  -3   8 5834.74 457.025  11
   1   3  -8 5793.42 513.887   4
   1   3  -8 5506.33 471.277   6
  -1   3   8 6436.67 525.680  47
  -1  -3   8 6463.62 530.301  46
   1  -3  -8 6144.75 471.866  42
   1   3  -8 6408.08 413.250  42
   1   3  -8 6037.79 511.534  19
   1  -3  -8 5855.19 511.384  19
   1   3  -8 5268.30 558.448  36
   1  -3  -8 5940.86 470.984  30
   1  -3  -8 5939.71 456.946  27
  -1  -3   7 193497. 4666.43  11
   1   3  -7 196466. 4707.53   6
   1   3  -7 201326. 4770.59   4
  -1   3   7 196503. 4713.02  47
  -1  -3   7 194043. 4708.52  46
   1   3  -7 200924. 4577.04  42
   1  -3  -7 197493. 4431.21  37
   1   3  -7 192724. 4861.06  36
   1  -3  -7 195389. 4700.95  30
   1   3  -7 199206. 4801.33  30
   1  -3  -7 193733. 4626.11  27
   1   3  -6 55996.6 1674.60   3
   1   3  -6 54721.7 1627.94   6
   1   3  -6 59572.8 1684.02   4
   1  -3  -6 54637.6 1627.03  19
   1   3  -6 56844.3 1642.01  19
  -1  -3   6 58143.7 1613.66  46
  -1   3   6 55116.3 1615.61  47
   1   3  -6 56436.5 1737.24  36
   1  -3  -6 58513.7 1392.02  37
   1   3  -6 56817.6 1422.84  34
   1  -3  -6 55740.8 1619.47  30
   1   3  -6 58601.1 1700.75  30
   1  -3  -6 54542.4 1544.90  27
   1   3  -6 56992.9 1653.90  22
   1   3  -5 403888. 9154.01   4
   1   3  -5 405859. 9155.04   3
   1   3  -5 407632. 9126.29   6
  -1  -3   5 407154. 9037.64  46
  -1   3   5 407580. 9031.45  49
   1  -3  -5 412589. 9096.82  19
   1   3  -5 403103. 9090.24  19
   1  -3  -5 412728. 8852.07  37
   1   3  -5 403070. 8921.70  34
   1   3  -5 400376. 9196.62  36
   1   3  -5 406157. 9157.49  30
   1   3  -5 406744. 8921.61  32
   1   3  -5 403110. 9103.80  22
   1  -3  -5 413785. 9088.83  22
   1   3  -4 9555.74 453.514   9
   1  -3  -4 8991.67 432.345   9
   1   3  -4 9045.14 430.668  12
   1   3  -4 9331.01 518.272   4
   1   3  -4 9860.98 533.617   3
   1   3  -4 9019.84 497.936   6
  -1  -3   4 9865.78 424.331  46
  -1   3   4 10241.2 442.053  49
   1  -3  -4 9366.42 419.157  43
   1  -3  -4 10305.4 460.496  19
   1  -3  -4 9427.42 442.927  20
   1   3  -4 9216.86 441.064  19
   1   3  -4 9627.16 449.212  20
   1   3  -4 9657.80 539.899  36
   1   3  -4 9105.37 397.417  31
   1   3  -4 9613.43 395.866  32
   1   3  -4 9994.87 524.182  30
   1   3  -4 9520.13 489.086  25
   1  -3  -4 9352.69 442.035  22
   1  -3  -4 9841.64 445.779  24
   1   3  -4 9313.43 458.640  22
   1   3  -3 15365.8 542.338  12
   1   3  -3 15783.1 542.906   9
   1  -3  -3 16648.7 551.702   9
  -1  -3   3 15369.7 504.051  46
  -1   3   3 14500.0 547.242  49
   1   3  -3 16141.7 548.727  20
   1  -3  -3 16836.8 552.615  19
   1  -3  -3 15739.9 544.003  20
   1   3  -3 15773.9 540.846  19
   1   3  -3 15166.0 642.109   3
   1   3  -3 15596.6 549.242   2
   1   3  -3 16390.0 642.801   4
   1   3  -3 16819.4 653.174   6
   1  -3  -3 15316.0 552.238   2
   1  -3  -3 16085.5 552.942  28
   1   3  -3 16569.1 634.400  30
   1   3  -3 15623.4 523.460  31
   1   3  -3 16462.9 550.886  28
   1   3  -3 15780.4 473.568  33
   1  -3  -3 16463.6 567.053  24
   1  -3  -3 15672.2 535.566  22
   1   3  -3 15208.1 541.869  21
   1  -3  -3 16850.6 553.030  21
   1   3  -3 15629.2 555.002  22
   1   3  -3 15709.0 607.694  25
   1  -3  -2 65216.0 1557.98   9
   1   3  -2 65677.3 1559.46   9
   1   3  -2 64097.1 1580.25  13
   1  -3  -2 67231.7 1604.54  10
  -1  -3   2 65244.6 1573.65  10
  -1  -3   2 64081.5 1558.47  45
   1   3  -2 65240.4 1546.98  49
  -1   3   2 67121.0 1610.63  49
   1  -3  -2 64434.5 1559.45  20
   1   3  -2 63239.5 1557.52  20
   1  -3  -2 65576.9 1561.64   1
   1  -3  -2 65158.4 1562.71   2
   1   3  -2 68843.9 1597.00   7
   1   3  -2 66777.8 1702.37   4
   1   3  -2 62811.1 1560.42   1
   1   3  -2 68794.7 1709.15   3
   1   3  -2 61136.6 1552.50   2
   1  -3  -2 65243.6 1434.09  38
   1   3  -2 63423.9 1612.25  38
   1  -3  -2 63768.7 1555.36  28
   1   3  -2 65221.2 1556.55  28
   1   3  -2 66034.7 1669.05  25
   1   3  -2 61956.9 1554.86  21
   1  -3  -2 63784.8 1533.51  22
   1   3  -2 66671.0 1604.46  26
   1  -3  -2 65983.6 1562.62  21
   1  -3  -1 210039. 4624.59   8
   1   3  -1 211443. 4630.91   8
   1  -3  -1 212082. 4706.01  10
   1   3  -1 203768. 4628.81  13
  -1  -3   1 207793. 4678.11  10
   1   3  -1 208240. 4664.67  49
   1   3  -1 211053. 4708.35  14
   1   3  -1 210855. 4681.08   7
   1   3  -1 213651. 4696.32  38
   1   3  -1 213265. 4618.48  29
   1  -3  -1 206362. 4618.46  29
   1   3  -1 212459. 4687.28  26
   1   3  -1 211623. 4645.66  23
   1  -3   0 200987. 4602.61  45
   1   3   0 202830. 4563.22  49
   1   3   0 203444. 4491.58  18
  -1   3   0 208212. 4529.08  15
   1   3   0 200639. 4487.17  17
   1  -3   0 208308. 4490.77  17
   1   3   0 206429. 4646.03  15
   1  -3   0 207290. 4492.73  18
   1  -3   0 203519. 4505.64  33
   1  -3   0 201045. 4438.90   7
  -1   3   0 205675. 4594.32  12
  -1   3  -1 4303.46 298.711  42
   1   3   1 3793.11 211.535  37
   1  -3   1 3575.52 309.403  46
   1   3   1 3658.29 279.977  49
  -1   3  -1 4409.71 317.976  12
   1   3   2 27543.0 835.466  47
   1  -3   2 26455.1 879.997  46
   1   3   2 26937.4 834.930  49
  -1  -3  -2 26449.7 840.882  43
  -1   3  -2 28353.5 865.913  42
  -1   3  -2 26975.9 977.867  14
  -1   3  -2 26391.8 665.974  32
  -1   3  -2 26192.4 869.799  12
  -1  -3  -3 13569.7 593.691  43
  -1   3  -3 16011.1 614.793  42
  -1   3  -3 13482.1 693.007  14
   1   3   3 13982.9 575.788  16
  -1   3  -3 12905.1 497.054  36
   1   3   3 13654.5 382.508  39
   1  -3   3 13616.3 633.865  46
   1   3   3 13431.7 582.476  47
   1   3   3 12968.0 574.854  49
  -1   3  -3 12944.0 644.177  13
  -1   3  -4 4393.54 213.018   3
   1   3   4 4447.94 391.730  47
   1  -3   4 3451.91 405.052  46
  -1   3  -4 4659.54 387.863  42
  -1  -3  -4 4885.00 413.559  43
   1   3   4 4451.36 373.484  16
  -1   3  -4 4097.71 329.905  36
  -1  -3  -4 4153.95 210.472  30
  -1   3  -4 4395.87 455.472  14
  -1   3  -4 4257.49 436.606  13
  -1   3  -5 185585. 4108.16   3
   1  -3   5 187351. 4481.70  46
   1   3   5 184332. 4385.53  47
   1  -3   5 182986. 4443.35  44
  -1   3  -5 179818. 4384.79  42
   1   3   5 172735. 4356.59  16
  -1   3  -5 183032. 4287.55  36
  -1  -3  -5 180829. 4078.49  30
  -1   3  -5 184867. 4450.83  13
  -1   3  -6 55230.3 1673.44  42
   1  -3   6 54348.2 1725.60  44
  -1  -3  -6 54433.8 1626.69  41
  -1   3  -6 53859.5 1624.18  41
   1   3   6 55667.6 1683.65  44
   1   3   6 51387.4 1650.46  16
  -1  -3  -6 54246.9 1622.31  40
  -1   3  -6 52416.1 1613.97  40
  -1   3  -6 54688.6 1593.73  36
  -1  -3  -6 53225.5 1375.16  30
   1  -3   6 55364.3 1757.51  46
   1  -3   7 8240.81 658.433  46
   1  -3   7 6444.41 603.046  44
   1   3   7 7423.32 586.819  44
  -1  -3  -7 7405.04 559.674  40
  -1  -3  -7 6847.31 553.983  41
  -1  -3  -7 7384.30 579.526  42
  -1   3  -7 8247.07 591.513  42
  -1   3  -7 6871.24 550.408  41
   1   3   7 6425.49 555.804  16
  -1   3  -7 8104.74 572.465  40
  -1   3  -7 6859.75 531.196  36
  -1  -3  -7 7783.63 393.888  30
   1  -3   7 6735.81 566.527  11
  -1   3  -8 159911. 4047.58  36
   1   3   8 160794. 4139.92  16
  -1  -3  -8 151472. 4099.90  42
  -1   3  -8 154647. 4068.63  41
   1  -3   8 155670. 4161.84  44
   1   3   8 159774. 4159.34  44
  -1   3  -8 155913. 4088.67  42
  -1   3  -8 156138. 4074.60  40
  -1  -3  -8 162875. 4102.69  40
  -1  -3  -8 163987. 4105.28  41
   1  -3   8 158223. 4221.59  46
   1  -3   9 149948. 4057.74  44
   1   3   9 141941. 4031.49  44
  -1   3  -9 146987. 3950.89  42
  -1  -3  -9 144611. 4000.41  42
  -1   3  -9 151200. 3947.05  36
   1  -3   9 154560. 4078.98  11
   1  -3   9 147921. 4105.14  46
   1   3   9 151475. 4060.14  48
   1   3  10 19127.9 1057.59  16
   1  -3  10 18376.4 1053.64  11
  -1  -3 -10 17620.8 1031.20  41
  -1   3 -10 18489.7 1039.29  41
  -1   3 -10 17866.7 1032.53  40
  -1  -3 -10 18527.5 1051.41  40
   1   3  10 18903.9 1094.64  44
   1   3  11 70982.8 2473.16  44
  -1  -3 -11 62497.6 2314.56  40
  -1  -3 -11 66499.9 2308.25  42
  -1   3 -11 64398.5 2343.67  41
  -1   3 -11 64152.3 2322.48  40
  -1  -3 -11 62593.2 2310.82  41
  -1   3 -11 70705.2 2284.98  42
   1   3  11 66606.7 2330.77  16
  -1   3 -11 62826.0 2232.34  36
   1  -3  11 65572.3 2317.81  11
   1   3  11 66945.6 2401.25  48
   1  -3  11 71253.5 2475.11  46
   1   3  12 130913. 3970.28  44
  -1   3 -12 126238. 3715.82  42
  -1   3 -12 125910. 3875.52  41
  -1  -3 -12 131538. 3906.65  41
  -1  -3 -12 132370. 3833.37  42
   1   3  12 130691. 3869.34  16
  -1   3 -12 129589. 3784.14  36
   1  -3  12 128114. 3831.35  11
   1   3  12 132215. 3962.89  48
   1   3  12 130543. 4071.40  46
   1  -3  12 125873. 3936.80  46
  -1  -3 -13 19976.1 1268.09  19
  -1   3 -13 20100.9 1280.71  19
   1   3  13 19390.2 1293.54  48
   1   3  13 22483.8 1423.99  46
   1  -3  13 19674.7 1275.76  46
   1   3  13 22208.3 1362.76  44
  -1  -3 -13 17856.0 1130.69  42
  -1  -3 -14 6444.73 767.593  19
  -1   3 -14 5137.52 711.037  19
   1   3  14 3382.91 733.885  44
   1  -3  14 5110.08 734.839  46
   1   3  14 5413.54 836.078  46
   1   3  15 45159.7 2048.16  44
   1  -3  15 43144.6 2110.70  16
  -1   3 -15 45804.2 2071.34  20
  -1   3 -15 45950.6 2072.27  21
  -1  -3 -15 40505.0 1977.38  20
  -1  -3 -15 47092.8 2099.12  21
  -1  -3 -15 42788.6 2010.66  36
  -1  -3 -15 45209.8 2030.59   9
  -1   3 -15 43281.4 2015.24   9
   1   3  15 45217.7 2136.41  46
   1  -3  15 45937.0 2034.37  46
   1   3  16 39307.2 1952.71  46
   1  -3  16 44335.1 1934.29  46
   1   3  16 43697.2 1923.85  44
  -1  -3 -16 41518.3 1915.11  36
  -1   3 -16 41533.9 1966.18  21
  -1  -3 -16 43745.6 2010.56  21
  -1  -3 -16 46020.2 2031.65  20
  -1  -3 -16 37502.2 1867.51  19
  -1   3 -16 39843.7 1914.09  19
  -1   3 -16 40872.4 1945.39  20
  -1   3 -16 39145.5 1896.72   9
  -1  -3 -16 42346.2 1932.86   9
  -1   3 -17 298.094 384.259  38
  -1  -3 -17-65.2015 386.772  36
  -1   3 -17 356.549 398.812   9
  -1  -3 -17 143.778 386.683   9
  -1  -3 -17 74.9628 397.728  19
  -1  -3 -17 74.5267 427.092  21
  -1   3 -17 973.565 463.554  21
  -1   3 -17 301.730 400.220  19
  -1  -3 -17 74.3872 426.293  20
   1  -3  17 226.514 442.877  16
  -1   3 -17 299.085 379.825  20
  -1  -3 -18 13533.2 952.912  19
   1  -3  18 12451.3 905.837  16
  -1  -3 -18 12798.5 933.098  20
  -1   3 -18 13164.5 933.490  20
  -1   3 -18 10989.0 905.473  19
   1   3  18 13574.6 922.637  46
  -1   3 -18 12943.2 943.585  38
  -1  -3 -18 12837.3 914.212   9
  -1   3 -18 11854.2 902.295   9
  -1   3 -18 13075.5 942.156  21
  -1  -3 -18 14047.6 984.380  21
   1  -3  19 17994.8 910.705  16
  -1   3 -19 16487.7 965.517  20
  -1  -3 -19 16843.5 964.247  20
   1  -3  19 16020.9 847.649  45
   1   3  19 14368.4 841.829  46
  -1   3 -19 16777.3 972.216  38
  -1   3 -19 17188.2 924.816  26
  -1   3 -19 16486.0 962.417  21
  -1  -3 -19 18196.9 990.549  21
  -1  -3 -19 17071.8 966.275   8
  -1  -3 -19 17648.6 965.819   9
  -1   3 -19 16734.1 955.017   9
  -1   3 -19 19420.1 1009.87   8
  -1  -3 -20 3487.35 433.014  26
   1   3  20 2968.05 400.377  18
   1   3  20 2717.54 406.622  15
   1  -3  20 3197.57 407.178  18
  -1   3 -20 2659.23 374.539   9
  -1  -3 -20 2582.46 369.533   9
   1   4 -20 2331.13 375.659   9
   1  -4 -20 2047.53 349.473   9
   1  -4 -20 1498.34 329.138  25
   1  -4 -20 2015.61 372.927  26
   1   4 -20 2342.01 367.098  26
   1  -4 -19 33019.9 1479.48  36
   1   4 -19 32891.0 1454.89  38
   1  -4 -19 33757.5 1470.83  26
   1   4 -19 32458.2 1410.26  26
   1  -4 -19 33728.8 1441.79  25
   1   4 -19 31584.4 1405.63   8
   1  -4 -19 32334.8 1424.47   8
   1   4 -19 31821.2 1416.40   9
   1  -4 -19 33892.1 1444.23   9
  -1  -4  19 34220.6 1385.98  16
   1  -4 -18 525.375 353.313  21
  -1  -4  18-66.0982 387.770  16
   1   4 -18 658.615 386.383  21
   1   4 -18 899.087 432.540  26
   1  -4 -18 1343.00 530.395  36
   1   4 -18 334.393 369.393  38
   1   4 -18 857.155 391.472   7
   1   4 -18-254.402 377.338   9
   1  -4 -18 321.922 351.038   9
   1  -4 -18 129.686 353.536   8
   1   4 -18 639.856 375.382   8
   1  -4 -17 25356.3 1400.01   9
   1  -4 -17 25721.4 1423.25   8
   1   4 -17 22814.8 1330.07   9
   1   4 -17 23365.1 1357.09   8
   1   4 -17 24703.8 1394.27  38
   1   4 -16 321.889 427.233  38
   1  -4 -16 1336.51 562.864  36
   1  -4 -16 713.854 470.745  21
   1   4 -16 396.641 432.692  20
   1  -4 -16 794.054 476.470  20
   1   4 -16 792.173 443.297  21
  -1   4  16 1325.85 529.943  46
  -1   4  15 51963.4 2244.85  46
   1   4 -15 51713.3 2218.26  38
   1   4 -15 53920.6 2230.58  20
   1  -4 -15 54808.3 2254.46  19
   1   4 -15 51771.1 2199.71  19
   1  -4 -15 50334.1 2187.02  20
   1  -4 -15 45458.5 2097.21   9
   1   4 -15 53802.1 2190.18   9
   1  -4 -15 50322.2 2182.92  21
   1   4 -15 53892.7 2232.77  21
   1  -4 -14 5827.17 737.539  21
   1  -4 -14 5479.12 751.580  19
   1   4 -14 6186.30 743.971  20
   1  -4 -14 5430.64 700.766  20
   1   4 -14 4713.72 684.338  19
   1   4 -14 3674.55 632.658  21
   1   4 -14 4076.83 658.557  38
   1   4 -14 4642.11 650.040   9
   1  -4 -14 4900.76 690.190   9
  -1   4  14 4404.64 717.891  46
  -1   4  13 137497. 4138.32  44
   1  -4 -13 138389. 4176.81  19
   1  -4 -13 145748. 4225.77  20
   1   4 -13 144162. 4216.86  20
   1   4 -13 141215. 4198.43  19
   1   4 -13 142429. 4283.22  36
   1   4 -13 137515. 4136.51   9
   1  -4 -13 137767. 4141.37   9
   1  -4 -13 141164. 4192.34  21
   1   4 -13 139886. 4173.83  21
   1  -4 -12 2500.87 505.931   5
  -1   4  12 4495.06 578.260  48
  -1   4  12 3401.66 548.211  44
   1  -4 -12 3837.23 556.407  19
   1   4 -12 3326.48 553.670  19
   1   4 -12 3219.32 551.352  20
   1   4 -12 3018.56 552.917  21
   1  -4 -12 3918.47 570.256  21
   1  -4 -12 2898.41 527.494  20
   1   4 -12 3551.40 623.218  36
   1   4 -12 3911.47 565.740  25
   1   4 -12 3682.18 551.573   9
   1  -4 -12 5460.62 649.314   9
  -1   4  11 1632.46 457.329  44
   1   4 -11 1484.84 492.113  36
   1   4 -11 1974.35 450.865  25
   1  -4 -11 1772.66 421.237  21
   1  -4 -11 1486.12 411.860  20
   1   4 -11 1134.64 399.466  19
   1  -4 -11 2042.54 460.930  19
   1   4 -11 1885.98 424.026  20
   1   4 -11 1486.84 450.589  21
   1  -4 -11 1003.79 383.310   9
   1   4 -11 1052.77 393.276   9
  -1  -4  10 2627.15 434.876  46
   1  -4 -10 2549.39 420.680  20
   1   4 -10 2328.18 445.846  19
   1   4 -10 2303.86 416.792  21
   1  -4 -10 2855.41 459.423  21
   1  -4 -10 2477.98 430.726  19
   1   4 -10 2748.08 438.665  20
   1   4 -10 2828.61 554.910  36
   1  -4 -10 2161.48 387.115  30
   1  -4 -10 2594.71 423.369   9
   1   4 -10 3686.79 495.941   9
   1  -4  -9 169114. 4294.22   9
   1   4  -9 170718. 4284.25   9
   1   4  -9 162883. 4276.46   3
   1   4  -9 158450. 4155.75   4
  -1   4   9 171946. 4274.15  47
  -1  -4   9 164280. 4205.66  46
   1  -4  -9 164724. 4169.27  42
   1  -4  -9 165764. 4283.81  19
   1   4  -9 166874. 4289.56  19
   1  -4  -9 158282. 4036.02  27
   1  -4  -9 161575. 4137.03  30
   1   4  -9 166553. 4281.71  25
  -1  -4   8 18230.9 844.591  11
  -1  -4   8 20267.7 886.824  46
  -1   4   8 18640.4 889.347  47
   1   4  -8 18100.8 880.120  19
   1  -4  -8 19991.3 911.982  19
   1   4  -8 20261.5 862.515   6
   1   4  -8 16957.3 829.664   4
   1   4  -8 19765.6 930.566   3
   1   4  -8 17130.8 962.273  36
   1  -4  -8 17380.9 827.124  30
   1  -4  -8 19336.1 793.321  27
   1   4  -8 17429.6 886.777  25
   1   4  -7 176032. 4252.83   9
  -1   4   7 174461. 4260.46  47
  -1  -4   7 172545. 4204.70  46
  -1   4   7 172368. 4104.90  16
   1   4  -7 170944. 4241.67   4
   1   4  -7 173705. 4304.35   3
   1   4  -7 172343. 4223.24   6
   1   4  -7 171988. 4388.76  36
   1  -4  -7 172434. 4213.30  30
   1   4  -7 171915. 4278.02  25
   1  -4  -7 173649. 4109.82  27
   1   4  -6 16136.3 746.104   4
   1   4  -6 17965.6 792.984   3
  -1   4   6 16446.3 740.903  47
  -1  -4   6 16336.3 699.406  46
  -1   4   6 15625.8 698.394  49
   1   4  -6 15853.8 722.537  19
   1  -4  -6 17088.5 732.711  19
  -1   4   6 15678.8 608.904  16
   1   4  -6 15965.2 530.451  34
   1   4  -6 16867.9 827.991  36
   1   4  -6 16208.7 736.847  22
   1   4  -6 16467.3 759.590  25
   1   4  -6 17989.8 731.530   9
   1   4  -5 1775.94 281.687   9
   1  -4  -5 1376.19 240.620   9
   1   4  -5 1655.38 318.396   4
   1   4  -5 1608.12 342.218   3
   1   4  -5 1316.28 295.398   6
  -1  -4   5 1001.62 227.905  46
  -1   4   5 794.413 230.350  49
   1  -4  -5 1460.28 274.395  43
   1   4  -5 1406.73 257.709  19
   1  -4  -5 1242.11 259.830  20
   1  -4  -5 1685.59 264.971  19
  -1   4   5 830.103 167.406  16
   1   4  -5 2000.22 282.695  20
   1   4  -5 1384.59 375.100  36
   1   4  -5 1437.46 174.625  32
   1   4  -5 1404.13 307.752  25
   1   4  -5 2225.98 305.914  22
   1   4  -4 32.3550 173.465   9
   1  -4  -4 145.459 176.221   9
   1   4  -4 160.502 225.799  12
   1   4  -4 245.748 262.089   4
   1   4  -4 208.771 284.968   3
  -1   4   4 270.610 220.486  49
  -1  -4   4 164.548 181.872  46
   1  -4  -4 248.951 216.702  43
   1   4  -4 16.3476 173.491  19
   1   4  -4 346.838 192.667  21
   1  -4  -4 210.419 177.062  19
   1  -4  -4 261.603 178.857  20
   1  -4  -4 196.143 190.127  21
   1   4  -4 49.5427 177.075  20
   1   4  -4 131.706 136.035  31
   1   4  -4 104.684 207.581  22
   1   4  -4 42.0088 266.586  25
   1  -4  -4 213.657 198.353  22
   1  -4  -4 141.274 188.304  24
   1   4  -3 50149.6 1302.12   9
   1  -4  -3 52648.2 1311.77   9
   1   4  -3 52369.7 1363.56  12
   1   4  -3 50480.1 1373.19  13
  -1  -4   3 50328.8 1344.92  45
   1   4  -3 52175.0 1303.87  49
  -1   4   3 53292.1 1389.63  49
   1   4  -3 50339.4 1312.33  20
   1  -4  -3 50419.2 1307.46  20
   1   4  -3 51384.6 1314.51  19
   1  -4  -3 51786.0 1311.49  19
   1   4  -3 49794.5 1444.53   3
   1  -4  -3 48338.3 1154.13  38
   1   4  -3 50692.7 1387.29  38
   1   4  -3 50155.3 1205.02  33
   1   4  -3 52712.9 1312.40  28
   1   4  -3 50545.0 1287.14  31
   1  -4  -3 51211.7 1310.61  28
   1   4  -3 51091.8 1427.95  25
   1  -4  -3 53031.8 1315.89  21
   1   4  -3 50776.0 1332.64  22
   1   4  -3 51465.9 1318.79  21
   1   4  -3 48746.7 1349.18  26
   1  -4  -3 50138.1 1287.32  22
   1  -4  -2 24631.0 790.055  10
   1   4  -2 24716.5 692.532   8
   1   4  -2 24884.5 691.831   9
   1   4  -2 24314.2 755.009  13
   1  -4  -2 23443.1 684.893   8
   1  -4  -2 26044.5 694.547   9
  -1  -4   2 22836.9 750.509  10
  -1  -4   2 25482.5 751.933  45
   1   4  -2 23936.5 735.470  49
  -1   4   2 24613.9 787.719  49
   1   4  -2 24493.4 838.499  14
   1   4  -2 23030.6 684.310   2
   1  -4  -2 25901.3 701.165   2
   1   4  -2 25351.8 735.016   7
   1   4  -2 24202.9 768.651  38
   1   4  -2 25529.7 691.127  28
   1  -4  -2 24592.7 688.578  28
   1   4  -2 25461.2 755.204  26
   1  -4  -2 25070.1 664.996  22
  -1   4   1 3866.26 302.915  49
   1   4  -1 4227.42 372.675  14
  -1   4   1 4134.51 306.642  15
   1   4  -1 3614.48 194.996   1
   1  -4  -1 3788.27 194.829   1
   1   4  -1 4071.60 198.842   2
   1   4  -1 3693.34 260.711  38
   1  -4  -1 3837.66 301.782  10
  -1  -4   1 3725.65 282.358  10
   1   4  -1 4108.40 223.402  23
   1   4  -1 3845.35 271.809  26
  -1   4   0 3415.77 267.646  15
   1  -4   0 3190.89 174.363  17
   1   4   0 2955.30 174.667  17
   1  -4   0 3234.16 171.208  18
   1   4   0 4004.32 359.661  15
   1   4   0 3040.31 172.740  18
   1  -4   0 3202.79 293.167  45
   1   4   0 3211.47 274.649  49
  -1   4   0 2985.93 295.467  12
   1  -4   0 3029.90 287.414  10
   1   4   1 31295.1 841.721  37
   1  -4   1 31859.0 792.564  33
   1  -4   1 31399.1 985.035  46
   1  -4   1 31978.8 990.991  45
   1   4   1 32099.7 956.132  49
  -1   4  -1 30010.7 969.983  12
   1   4   1 31793.5 1017.28  15
   1   4   1 31199.2 835.449  18
   1  -4   1 32843.6 837.236  18
   1   4   2 46084.5 1289.63  49
   1  -4   2 46368.2 1337.64  46
   1  -4   2 44707.0 1052.77  33
  -1   4  -2 48027.2 1349.16  12
   1   4   3 185713. 4297.00  49
   1  -4   3 187280. 4362.75  46
   1   4   3 191291. 4293.19  47
  -1  -4  -3 181209. 4293.12  43
  -1   4  -3 190940. 4318.38  42
  -1   4  -3 189847. 4471.40  14
  -1   4  -3 177125. 3972.60  32
  -1   4  -3 189124. 4351.80  12
  -1   4  -3 185213. 4396.61  13
  -1   4  -4 31624.5 1126.94  13
   1   4   4 28869.7 1024.63  47
   1  -4   4 30916.5 1092.24  46
  -1  -4  -4 30117.7 1027.55  43
  -1   4  -4 30069.2 1035.12  42
  -1   4  -4 32015.7 1147.75  14
   1   4   4 27529.9 970.012  16
   1   4   4 28081.8 693.269  39
  -1  -4  -4 30286.0 785.168  30
  -1   4  -4 30308.8 795.826  25
  -1   4  -5 79499.5 2274.68  13
  -1   4  -5 77708.6 1867.98   3
   1  -4   5 80589.3 2281.15  46
   1   4   5 78348.3 2197.96  47
  -1   4  -5 78996.5 2204.26  42
  -1  -4  -5 80898.4 2236.76  43
   1   4   5 83682.3 2187.80  16
  -1   4  -5 81562.5 2105.85  36
  -1  -4  -5 80836.8 2128.46  40
  -1  -4  -5 80280.0 1894.70  30
  -1   4  -5 81220.2 1959.07  25
   1  -4   6 3165.69 453.963  46
   1   4   6 4202.51 464.017  47
  -1  -4  -6 4900.11 439.049  41
  -1   4  -6 4157.06 423.753  41
  -1   4  -6 3989.37 448.627  42
   1   4   6 3858.40 425.452  16
  -1  -4  -6 4331.11 417.539  40
  -1   4  -6 3611.86 414.501  40
  -1   4  -6 4308.30 414.745  36
  -1  -4  -6 4423.91 269.056  30
  -1   4  -6 4692.66 554.345  13
  -1   4  -7 482964. 10818.0  36
   1   4   7 474476. 10904.3  16
  -1  -4  -7 484024. 10864.6  41
  -1  -4  -7 477993. 10860.7  40
  -1   4  -7 478819. 10924.7  42
  -1   4  -7 470935. 10864.1  40
   1   4   7 477457. 10962.2  44
  -1   4  -7 470533. 10865.1  41
   1  -4   7 489695. 11074.7  46
  -1  -4  -8 6500.04 589.796  42
   1   4   8 8703.09 683.340  44
  -1  -4  -8 7017.72 586.967  41
  -1   4  -8 7581.63 600.555  40
  -1   4  -8 7993.56 611.900  41
  -1  -4  -8 7411.74 598.074  40
  -1   4  -8 6654.58 587.802  42
   1   4   8 7512.51 611.413  16
   1  -4   8 8082.54 662.457  11
   1  -4   8 7556.76 703.746  46
  -1   4  -8 6982.83 570.911  36
  -1  -4  -9 45118.0 1698.44  42
  -1   4  -9 42646.1 1630.11  42
  -1   4  -9 44936.7 1666.82  40
  -1   4  -9 43413.0 1585.47  36
   1  -4   9 47319.7 1737.53  11
   1  -4   9 45191.8 1781.64  46
   1   4  10 27482.3 1297.89  16
  -1   4 -10 29644.8 1363.56  40
  -1  -4 -10 31835.7 1378.28  40
   1   4  10 29059.0 1414.62  44
  -1   4 -10 27449.7 1338.17  41
  -1  -4 -10 29904.4 1347.12  41
   1  -4  10 28522.1 1433.05  46
   1   4  10 30722.9 1428.64  48
   1  -4  10 29709.3 1378.33  11
  -1   4 -11 154308. 4389.80  41
  -1   4 -11 159425. 4410.74  40
  -1  -4 -11 152941. 4365.40  42
  -1   4 -11 157601. 4302.80  42
   1   4  11 157847. 4503.53  44
  -1  -4 -11 155004. 4378.76  40
  -1  -4 -11 159795. 4407.98  41
   1  -4  11 154882. 4376.29  11
   1   4  11 156875. 4472.72  48
   1  -4  11 155095. 4485.01  46
  -1   4 -12 8197.74 776.393  19
  -1  -4 -12 6846.97 742.464  19
   1   4  12 7738.45 859.189  44
  -1   4 -12 8941.23 745.137  42
  -1  -4 -12 6694.98 711.798  42
   1  -4  12 8274.90 792.013  11
   1   4  12 8036.21 848.764  48
   1  -4  12 7728.59 819.472  46
  -1  -4 -13 31076.2 1614.45  19
  -1   4 -13 30903.1 1614.44  19
  -1  -4 -13 33511.8 1576.93  42
   1   4  13 31614.0 1685.93  44
   1   4  13 31268.8 1711.35  46
   1  -4  13 31469.1 1650.44  46
   1   4  13 30249.6 1644.91  48
  -1  -4 -14 3873.97 668.718  19
  -1   4 -14 3948.68 640.559  19
   1   4  14 4416.30 734.377  44
  -1   4 -14 4880.71 701.810   9
  -1  -4 -14 5496.20 734.445   9
   1   4  14 4848.64 785.359  48
   1  -4  14 3986.83 672.026  46
   1   4  14 4961.80 793.538  46
   1  -4  15 26958.1 1527.40  46
   1   4  15 31577.8 1745.20  46
   1   4  15 29620.4 1634.65  44
  -1  -4 -15 28780.9 1589.97  20
  -1   4 -15 27734.9 1562.02  20
  -1  -4 -15 27922.3 1571.82   9
  -1   4 -15 28363.0 1566.17   9
  -1   4 -15 28813.3 1577.71  21
  -1  -4 -15 28146.8 1566.01  21
   1   4  16 1056.63 547.102  44
  -1  -4 -16 1690.34 577.277  36
  -1   4 -16 1738.77 533.095  21
  -1  -4 -16 2131.15 541.473  21
  -1  -4 -16 1187.08 505.524  20
  -1   4 -16 634.161 496.565  20
  -1  -4 -16 1414.58 461.947  19
  -1   4 -16 1263.12 469.256  19
  -1   4 -16 1890.10 535.673   9
  -1  -4 -16 1224.31 459.903   9
   1   4  16 2019.86 666.299  46
   1   4  17 66882.3 2478.62  46
  -1  -4 -17 66626.4 2458.16  20
   1  -4  17 64989.4 2491.91  16
  -1  -4 -17 64126.4 2416.68  19
  -1   4 -17 62486.5 2406.41  19
  -1   4 -17 63814.1 2423.52  20
  -1  -4 -17 64631.9 2378.66  36
  -1   4 -17 64043.0 2464.84  38
  -1  -4 -17 63646.2 2394.73   9
  -1   4 -17 65723.4 2412.81   9
  -1   4 -17 61513.7 2394.17  21
  -1  -4 -17 60156.6 2369.72  21
   1   4  18 3657.45 558.405  46
   1  -4  18 2809.79 477.585  45
  -1   4 -18 3916.13 577.639  38
  -1  -4 -18 3096.27 540.541  36
  -1   4 -18 4114.77 539.354  26
  -1   4 -18 3665.81 537.950   9
  -1  -4 -18 3697.59 540.028   9
   1  -4  18 4316.17 589.142  16
  -1   4 -18 3812.77 548.727  21
  -1   4 -18 3215.20 514.881  20
  -1  -4 -18 3657.26 564.006  21
  -1  -4 -18 4746.53 596.760  20
  -1  -4 -19 1764.58 377.714  20
  -1   4 -19 1254.88 337.944  21
   1  -4  19 1932.56 373.473  16
  -1  -4 -19 1565.40 363.293  21
  -1   4 -19 656.593 350.929  20
   1   4  19 1304.83 347.624  46
  -1   4 -19 1826.04 401.264  38
  -1   4 -19 1397.93 373.326   8
  -1  -4 -19 1003.31 353.035   8
  -1   4 -19 2963.12 434.262   9
  -1  -4 -19 1268.95 359.884   9
  -1   4 -19 1905.98 347.317  26
  -1  -4 -20 4243.11 438.268  26
   1   4  20 5042.41 487.902  15
   1  -5 -20 107.268 262.624  26
   1  -5 -20 31.4182 257.627  25
   1  -5 -20-38.6237 273.215   7
   1  -5 -19 24789.1 1247.98  36
   1   5 -19 26920.4 1267.87  38
   1  -5 -19 25903.7 1236.04  25
   1  -5 -19 27056.0 1237.27  26
   1   5 -19 25033.7 1157.53  26
   1  -5 -19 27868.1 1224.67   9
   1  -5 -19 24270.0 1175.15   8
   1   5 -19 25630.7 1187.49   9
   1   5 -19 26345.8 1200.65   8
  -1  -5  19 23508.7 1169.09  16
   1   5 -18 395.409 364.479  38
   1  -5 -18 896.553 452.706  36
   1   5 -18 118.005 350.572  26
   1   5 -18 1431.02 418.970   8
   1   5 -18 1186.63 423.454   9
   1  -5 -18 1628.93 440.373   9
   1  -5 -18 1093.37 387.846   8
  -1  -5  18 1993.50 509.255  16
   1   5 -17 35401.9 1668.34  20
   1  -5 -17 35964.6 1676.66  20
   1  -5 -17 32269.0 1614.56  21
   1   5 -17 36028.8 1668.35  26
   1   5 -17 34042.9 1647.99  21
   1   5 -17 34183.3 1679.61  38
   1  -5 -17 34840.1 1652.34   8
   1   5 -17 33523.4 1620.62   8
   1   5 -17 35970.6 1650.67   9
   1  -5 -17 37498.3 1731.30   9
   1   5 -17 33606.7 1552.04   7
   1  -5 -16 975.628 587.281  36
   1   5 -16 887.004 445.808  38
  -1   5  16 954.930 487.986  46
   1   5 -16 985.456 440.073  26
   1   5 -16 766.501 479.743  21
   1   5 -16 1153.57 451.593  20
   1  -5 -16 1230.45 486.103  21
   1  -5 -16 1234.21 477.948  20
  -1   5  15 73379.1 2808.76  46
   1   5 -15 73169.6 2716.45  20
   1  -5 -15 71556.6 2702.69  20
   1   5 -15 68928.0 2636.22   9
   1  -5 -15 75962.4 2755.34   9
   1   5 -15 76054.4 2765.59  21
   1  -5 -15 71894.4 2721.56  21
   1   5 -15 77528.6 2748.72  26
  -1   5  14 21665.3 1367.48  44
   1  -5 -14 26849.5 1461.63  19
   1   5 -14 22646.5 1364.67  19
   1   5 -14 24999.9 1427.34  20
   1  -5 -14 23499.3 1359.46  20
   1   5 -14 24480.3 1444.78  38
   1  -5 -14 24128.6 1388.03   9
   1   5 -14 25515.4 1391.66   9
   1  -5 -14 23425.8 1385.76  21
   1   5 -14 23034.1 1374.71  21
  -1   5  13 1000.42 477.739  44
   1  -5 -13 1063.52 387.326  20
   1   5 -13 424.674 386.661  21
   1   5 -13 1695.00 468.033  20
   1   5 -13 1139.45 454.822  19
   1  -5 -13 1639.33 476.515  19
   1  -5 -13 923.585 479.116  21
   1   5 -13 2263.90 558.868  38
   1  -5 -13 1382.31 441.451   9
   1   5 -13 1571.74 464.850   9
   1  -5 -13 1012.58 439.388   5
   1  -5 -12 129.242 347.597  20
   1   5 -12 193.041 350.768  21
   1   5 -12 322.168 351.240  20
   1  -5 -12 193.210 355.664  19
   1   5 -12 128.587 359.578  19
   1  -5 -12 322.605 356.313  21
  -1   5  12-263.829 447.994  44
   1  -5 -12 694.215 394.618   9
   1   5 -12 249.843 357.956   9
  -1   5  12 505.597 379.042  48
  -1   5  11 106721. 3302.46  44
   1   5 -11 109267. 3295.67  20
   1   5 -11 104711. 3247.54  19
   1  -5 -11 109657. 3297.40  20
   1  -5 -11 110920. 3299.82  19
   1  -5 -11 114155. 3340.88  21
   1   5 -11 110507. 3303.24  21
   1  -5 -11 108979. 3281.60   9
   1   5 -11 112259. 3288.71   9
   1   5 -10 15222.0 927.597  19
   1   5 -10 16118.6 933.884  20
   1  -5 -10 15655.2 919.849  20
   1  -5 -10 14757.8 905.985  19
   1   5 -10 16420.7 1027.29  36
   1  -5 -10 15751.3 936.869  21
   1   5 -10 15308.8 911.097  21
   1  -5 -10 16362.6 933.207   9
   1   5 -10 15280.9 894.374   9
   1   5  -9 552.056 327.859   9
   1  -5  -9 1077.06 353.746   9
   1   5  -9 666.228 343.906   3
  -1  -5   9 1065.18 316.414  46
  -1   5   9 1281.66 367.044  47
   1  -5  -9 912.351 310.255  19
   1   5  -9 606.756 299.864  19
   1  -5  -9 680.164 305.804  30
   1   5  -9 1074.58 363.022  25
  -1  -5   8 7328.41 551.377  11
   1   5  -8 7660.31 553.171   4
   1   5  -8 7485.31 594.466   3
  -1  -5   8 7670.74 554.678  46
  -1   5   8 7614.68 598.135  47
   1   5  -8 7410.88 561.644  20
   1  -5  -8 6906.61 556.111  20
   1  -5  -8 7842.11 578.625  19
   1   5  -8 7380.28 557.583  19
   1  -5  -8 8008.18 552.926  30
   1  -5  -8 6946.08 466.530  27
   1   5  -8 6753.97 544.984  21
   1   5  -8 7114.19 582.627  25
   1  -5  -8 7367.04 572.466  21
   1   5  -7 72504.2 2069.84   9
   1  -5  -7 77057.5 2102.84   9
   1   5  -7 71397.0 2077.30   4
   1   5  -7 73659.3 2132.05   3
  -1  -5   7 72587.6 2045.42  46
  -1   5   7 70431.3 2122.07  47
   1   5  -7 67694.8 2052.98  20
   1  -5  -7 72650.2 2086.27  20
   1  -5  -7 73805.2 2068.67  30
   1   5  -7 73232.8 2079.38  21
   1  -5  -7 71276.2 1936.63  27
   1   5  -7 70965.4 2104.01  25
   1  -5  -7 75530.3 2101.78  21
   1  -5  -6 41383.4 1274.92   9
   1   5  -6 38938.6 1259.60   9
   1   5  -6 40096.0 1317.91   4
   1   5  -6 39686.8 1340.16   3
  -1  -5   6 40693.3 1258.30  46
  -1   5   6 40125.9 1295.28  49
   1  -5  -6 43515.2 1329.50  43
   1   5  -6 40902.2 1278.89  19
   1   5  -6 39485.6 1273.54  20
   1  -5  -6 39870.1 1270.82  19
   1  -5  -6 40614.1 1284.52  20
   1   5  -6 37750.0 1044.26  34
   1   5  -6 38798.0 1044.80  32
   1   5  -6 39849.8 1274.56  21
   1   5  -6 38324.5 1303.82  25
   1  -5  -6 41352.5 1287.96  21
   1  -5  -5 177086. 4176.61   9
   1   5  -5 177490. 4175.04   9
   1   5  -5 178976. 4246.40  12
   1   5  -5 174281. 4291.13   3
  -1  -5   5 175527. 4176.35  46
  -1   5   5 176155. 4236.14  49
   1  -5  -5 183495. 4226.71  43
   1   5  -5 177424. 4184.07  20
   1   5  -5 180090. 4182.67  19
   1  -5  -5 176682. 4181.93  20
   1  -5  -5 179558. 4183.44  19
   1   5  -5 176075. 4055.36  32
   1  -5  -5 181229. 4186.48  21
   1   5  -5 175665. 4181.13  21
   1   5  -5 173900. 4265.91  25
   1   5  -5 175115. 4200.56  22
   1  -5  -5 177312. 4128.96  24
   1   5  -4 827.882 184.236   9
   1  -5  -4 794.937 201.725   9
   1   5  -4 1303.83 297.635  12
   1   5  -4 906.114 300.021   3
  -1   5   4 876.762 272.691  49
   1   5  -4 773.300 200.841  49
   1  -5  -4 692.601 236.170  43
  -1  -5   4 742.321 241.942  45
   1   5  -4 942.438 212.710  19
   1   5  -4 794.887 197.913  20
   1   5  -4 979.252 208.931  21
   1  -5  -4 800.486 177.932  19
   1  -5  -4 934.673 195.454  21
   1  -5  -4 883.957 189.676  20
   1   5  -4 1034.03 262.467  38
   1   5  -4 784.635 146.893  31
   1   5  -4 1144.87 313.389  25
   1   5  -4 1519.77 253.659  22
   1   5  -4 917.990 238.110  26
   1  -5  -4 854.926 232.053  24
   1  -5  -3 9972.57 407.145   9
   1   5  -3 9341.18 493.320  12
   1   5  -3 9551.02 498.357  13
   1   5  -3 10265.0 404.208   9
   1  -5  -3 10506.6 507.128  10
  -1   5   3 10083.8 505.799  49
   1   5  -3 10054.8 447.741  49
  -1  -5   3 10409.2 479.560  45
   1  -5  -3 10214.7 400.596  20
   1   5  -3 9757.43 569.316  14
   1   5  -3 9388.61 399.467  20
   1   5  -3 10475.6 431.055   7
   1   5  -3 9417.69 476.483  38
   1   5  -3 9067.37 297.635  33
   1   5  -3 9415.83 388.831  31
   1   5  -3 9204.78 421.207  22
   1   5  -3 9780.96 454.766  26
   1  -5  -3 8895.85 386.962  21
   1   5  -3 9303.83 396.867  21
   1  -5  -2 14556.9 611.462  10
   1   5  -2 14581.1 470.150   9
   1  -5  -2 15253.9 471.104   8
   1  -5  -2 14386.8 466.938   9
  -1  -5   2 13137.1 573.155  10
   1   5  -2 14629.9 469.587   8
   1   5  -2 14478.6 577.720  13
   1   5  -2 13960.8 561.794  49
  -1   5   2 14423.7 611.419  49
   1   5  -2 15330.1 680.564  14
   1   5  -2 15023.0 525.909   7
   1   5  -2 14659.5 577.665  38
   1   5  -2 14738.3 461.033  28
   1  -5  -2 14624.4 464.230  28
   1   5  -2 15222.7 553.447  26
   1   5  -2 15243.1 500.921  22
   1   5  -1 324432. 7173.66  49
  -1   5   1 325410. 7222.21  49
  -1   5   1 322229. 7212.08  15
   1   5  -1 315233. 7262.96  14
   1  -5  -1 321919. 6982.16   2
   1   5  -1 321406. 6974.87   2
   1  -5  -1 319223. 6982.16   1
   1   5  -1 319809. 7141.16  38
   1  -5  -1 324841. 6978.17  28
   1   5  -1 320867. 6973.81  28
   1  -5  -1 325650. 7219.60  10
  -1  -5   1 305591. 7188.67  10
   1  -5   0 2490.95 302.569  10
   1   5   0 2371.81 283.828  49
   1  -5   0 2249.81 300.827  45
   1  -5   0 2356.60 145.583  29
   1   5   0 2309.32 134.234  29
   1   5   0 2443.43 166.748  23
  -1   5   0 2515.52 274.714  15
   1   5   0 2267.16 337.276  15
   1  -5   1 63016.6 1483.39  18
   1   5   1 63443.0 1485.86  18
   1   5   1 60213.6 1752.72  15
  -1   5  -1 61634.2 1705.15  12
   1  -5   1 61510.3 1713.13  45
   1   5   1 60826.6 1665.89  49
   1   5   2 92865.5 2155.51  37
   1  -5   2 94961.6 2431.12  46
   1   5   2 92365.6 2375.43  49
   1  -5   2 92896.3 2431.34  45
  -1   5  -2 93592.8 2416.35  12
  -1  -5  -3 11741.7 600.277  43
  -1   5  -3 12669.8 775.748  14
   1   5   3 12886.2 620.239  49
   1  -5   3 13127.7 661.784  46
   1   5   3 12685.8 620.323  47
  -1   5  -3 13472.1 670.370  12
  -1  -5  -4 6485.51 495.336  43
  -1   5  -4 7246.39 484.859  42
  -1   5  -4 7587.89 648.674  14
  -1  -5  -4 6702.45 406.180  40
   1   5   4 6578.03 506.958  47
   1   5   4 6435.96 479.845  49
   1  -5   4 6133.22 514.655  46
  -1   5  -4 6806.44 584.597  13
  -1   5  -5 258380. 6181.42  13
   1   5   5 262797. 6105.53  47
   1  -5   5 251403. 6152.30  46
  -1   5  -5 260808. 6095.68  42
  -1   5  -5 256120. 5960.47  41
  -1  -5  -5 265197. 5965.71  41
  -1  -5  -5 258835. 6102.18  43
  -1   5  -5 267068. 6239.28  14
  -1  -5  -5 265945. 5962.61  40
  -1   5  -5 258855. 5966.30  40
  -1  -5  -5 255077. 5729.36  30
  -1   5  -5 251911. 5730.71  25
   1   5   6 25012.8 1002.10  16
  -1  -5  -6 27790.3 1004.94  41
  -1   5  -6 24347.5 973.877  41
  -1  -5  -6 26937.4 993.332  40
  -1   5  -6 25178.3 1053.96  42
  -1   5  -6 25991.0 987.656  40
  -1   5  -6 24111.3 1131.98  13
   1   5   6 25091.5 1078.44  47
   1  -5   6 26169.7 1126.05  46
   1   5   7 7182.80 561.871  16
  -1  -5  -7 9122.16 600.158  40
  -1   5  -7 8142.05 591.469  41
  -1   5  -7 8950.20 644.254  42
  -1   5  -7 8098.64 576.237  40
  -1  -5  -7 8470.22 590.924  41
   1  -5   7 6856.29 650.448  46
   1   5   7 9074.96 680.547  47
   1   5   8 14749.0 827.723  16
  -1  -5  -8 14083.1 817.359  41
  -1   5  -8 12978.7 820.586  42
  -1   5  -8 14249.2 813.361  40
  -1   5  -8 14184.8 795.258  41
   1   5   8 15520.9 925.232  44
  -1  -5  -8 13723.3 811.894  40
   1  -5   8 14469.3 927.636  46
   1  -5   8 16337.2 925.456  11
  -1   5  -9 287336. 7017.83  40
  -1  -5  -9 298688. 7043.33  40
  -1   5  -9 277343. 6990.46  41
   1  -5   9 288579. 7132.69  11
  -1  -5 -10 7844.55 693.579  41
  -1   5 -10 6411.96 667.963  40
   1   5  10 5788.81 716.993  44
  -1  -5 -10 6900.63 659.014  40
  -1   5 -10 7691.54 678.858  41
  -1  -5 -10 5237.59 630.439  42
  -1   5 -10 6193.09 603.515  42
   1  -5  10 5621.08 672.971  46
   1  -5  10 6303.43 664.899  11
   1   5  11 34691.2 1661.37  44
  -1   5 -11 31224.9 1509.85  41
  -1  -5 -11 32565.6 1526.95  42
   1  -5  11 34778.2 1591.53  11
   1  -5  11 33165.9 1614.97  46
   1   5  11 34161.7 1637.61  48
  -1  -5 -12 346.553 397.588  19
  -1   5 -12 895.497 390.426  19
  -1  -5 -12 1346.00 437.665  42
   1   5  12 1160.05 534.392  44
   1  -5  12 1351.33 459.254  11
   1   5  12 835.452 489.241  48
   1  -5  12 224.665 429.520  46
  -1   5 -13 66023.2 2555.61  19
  -1  -5 -13 69778.3 2618.98  19
   1   5  13 70200.2 2713.56  44
  -1  -5 -13 74598.6 2568.97  42
   1  -5  13 66899.4 2603.25  46
   1   5  13 68934.1 2675.36  48
   1   5  13 71405.3 2809.49  46
  -1  -5 -14 7627.90 822.765  21
  -1   5 -14 7337.18 811.180  21
  -1   5 -14 8741.07 875.892  20
  -1  -5 -14 7289.04 838.241  19
  -1   5 -14 7893.42 829.385  19
  -1  -5 -14 7374.41 818.147  20
   1   5  14 5919.20 859.554  44
  -1   5 -14 8333.91 841.140   9
  -1  -5 -14 7106.48 794.874   9
   1   5  14 7158.05 860.430  48
   1   5  14 7586.07 942.645  46
   1  -5  14 7142.84 847.953  46
   1   5  15 111315. 3624.08  44
  -1  -5 -15 100158. 3429.88  19
  -1   5 -15 99946.8 3443.81  20
  -1   5 -15 103097. 3459.69  19
  -1  -5 -15 105093. 3515.40  20
   1  -5  15 103187. 3422.28  46
   1   5  15 110763. 3745.25  46
  -1  -5 -15 108088. 3531.72  21
  -1   5 -15 105131. 3500.29  21
   1   5  16 4715.78 736.499  44
  -1   5 -16 4173.51 632.743  19
  -1  -5 -16 5222.48 692.087  19
  -1   5 -16 3381.81 651.423  38
  -1   5 -16 3959.03 610.979   9
  -1  -5 -16 4249.21 621.592   9
   1   5  16 5471.35 827.364  46
   1   5  17 1223.44 493.031  46
   1  -5  17 449.603 397.695  45
   1   5  17 502.146 404.198  44
  -1  -5 -17 404.991 372.881  19
  -1   5 -17 67.7738 374.400  19
  -1  -5 -17 537.282 394.060  20
  -1   5 -17 201.842 352.120  21
  -1   5 -17 472.130 395.742  20
   1  -5  17 75.3341 436.937  16
  -1  -5 -17 1340.61 431.626  21
  -1  -5 -17 656.845 461.119  36
  -1   5 -17 874.696 432.492  38
  -1   5 -17 257.557 337.002   9
  -1  -5 -17 588.560 404.913   9
  -1   5 -17 912.506 427.085  26
   1   5  18-113.108 357.121  46
   1  -5  18 291.803 324.673  45
  -1  -5 -18 150.753 360.982  36
  -1   5 -18 240.577 297.820  26
  -1   5 -18 53.3476 298.344   9
  -1  -5 -18 324.641 331.469   9
  -1  -5 -18-166.463 317.974  20
  -1  -5 -18-55.2511 301.165  21
  -1   5 -18 222.440 310.995  21
   1  -5  18 480.654 383.099  16
  -1   5 -18-55.8705 316.333  20
  -1   5 -19 45717.4 1661.26  38
  -1   5 -19 44145.2 1546.15   9
  -1  -5 -19 42573.6 1534.37   9
   1   5  19 40055.2 1481.17  46
   1   5  19 44874.0 1572.94  18
   1  -5  19 44274.5 1578.77  16
   1  -5  19 41762.0 1538.87  18
  -1  -5 -20-174.741 244.329  26
   1  -6 -20 12698.6 695.962  36
   1  -6 -20 11710.3 646.405  25
   1  -6 -20 11449.0 634.598  26
   1  -6 -20 11939.0 705.464   7
  -1   6  20 13317.1 780.253  15
   1   6 -19 21406.3 1107.26  38
   1  -6 -19 22446.8 1144.90  36
  -1  -6  19 20516.9 1049.53  16
   1  -6 -19 22767.4 1038.47   9
   1  -6 -19 19894.7 992.670   8
   1  -6 -19 22011.6 1101.64  25
   1   6 -19 20114.1 948.791  26
   1  -6 -19 22394.9 1075.22  26
   1  -6 -18 1725.63 535.403  36
   1   6 -18 1785.47 455.461  38
  -1  -6  18 587.651 384.014  16
   1   6 -18 1556.88 412.076   9
   1  -6 -18 1863.93 423.536   9
   1   6 -18 1563.03 399.733   8
   1  -6 -18 1322.88 387.883   8
   1  -6 -18 1449.34 404.626  26
   1   6 -18 784.772 328.337  26
  -1   6  17 26030.3 1427.96  46
   1  -6 -17 28889.3 1442.58   8
   1   6 -17 29718.4 1447.65   8
   1  -6 -17 29596.4 1450.32   9
   1   6 -17 29991.6 1453.90   9
   1   6 -17 29584.6 1437.89  26
   1  -6 -17 27773.1 1566.81  36
   1   6 -17 27899.7 1495.96  38
  -1   6  16 31465.5 1690.17  46
   1   6 -16 32446.9 1694.31  38
   1   6 -16 31495.1 1570.67   9
   1  -6 -16 34488.6 1628.36   9
   1  -6 -16 30995.7 1572.08   8
   1   6 -16 31701.0 1576.10   8
   1   6 -16 33166.4 1638.21  21
   1  -6 -16 34256.1 1653.45  21
  -1   6  15 5863.93 818.874  46
   1  -6 -15 7648.70 813.861  21
   1   6 -15 6626.29 749.668  20
   1  -6 -15 7967.89 809.933  20
   1  -6 -15 5865.42 751.146   9
   1   6 -15 6345.85 749.626   9
   1   6 -15 8339.72 821.198  21
   1   6 -15 6215.78 751.598  26
  -1   6  14 14020.0 1068.74  44
   1   6 -14 12633.6 999.678  20
   1  -6 -14 12669.3 1013.24  19
   1  -6 -14 12506.8 984.974  20
   1   6 -14 12086.9 975.900  19
   1   6 -14 13141.4 1056.69  38
   1  -6 -14 14597.6 1065.60   9
   1   6 -14 11711.6 961.863   9
   1   6 -14 13806.0 1044.90  21
   1   6 -14 14539.0 1049.50  26
   1  -6 -14 12276.0 997.528  21
   1  -6 -13 55176.4 2187.05   5
  -1   6  13 54765.3 2187.93  48
  -1   6  13 52905.6 2211.57  44
   1   6 -13 54711.1 2182.15  19
   1  -6 -13 57207.2 2207.42  19
   1   6 -13 55049.8 2169.05  20
   1  -6 -13 56852.8 2203.08  20
   1   6 -13 55443.6 2249.73  38
   1  -6 -13 54965.7 2162.23   9
   1   6 -13 51565.8 2095.50   9
   1  -6 -13 55809.4 2199.05  21
   1   6 -13 53662.3 2154.34  21
  -1   6  12 12613.4 998.222  44
   1  -6 -12 13496.5 938.738  20
   1  -6 -12 13777.7 958.127  19
   1   6 -12 13413.0 933.410  20
   1   6 -12 12550.5 920.955  19
   1   6 -12 13855.4 1005.74  38
   1  -6 -12 12278.2 908.776   9
   1   6 -12 11292.1 874.577   9
   1  -6 -12 11654.9 910.956  21
   1   6 -12 11776.5 898.685  21
   1   6 -11 3903.41 575.401  38
   1   6 -11 4322.34 555.642  20
   1   6 -11 5124.51 597.865  19
   1  -6 -11 4405.58 572.715  20
   1  -6 -11 5672.78 624.476  19
   1  -6 -11 4405.84 577.318  21
   1   6 -11 4093.12 580.956  21
   1  -6 -11 5559.58 601.981   9
   1   6 -11 4980.23 585.710   9
  -1   6  11 4821.30 612.269  44
   1   6 -10 9655.74 724.561  19
   1   6 -10 9525.36 724.094  20
   1  -6 -10 8382.63 685.046  19
   1  -6 -10 9731.89 739.013  20
  -1   6  10 10642.0 797.947  47
   1  -6 -10 9306.48 716.778  21
   1   6 -10 7833.06 675.391  21
   1   6 -10 9349.53 691.011   9
   1  -6 -10 7827.05 668.452   9
   1   6  -9 62731.6 2093.85  25
   1  -6  -9 67895.6 2127.55  19
   1   6  -9 67132.2 2111.90  19
   1  -6  -9 64529.2 2020.67  30
   1  -6  -9 68122.3 2133.52   9
   1   6  -9 65697.5 2085.85   9
   1   6  -8 39000.8 1452.92   3
  -1   6   8 40713.0 1532.64  47
  -1  -6   8 40081.6 1439.26  46
   1  -6  -8 44332.6 1492.63  19
   1   6  -8 40596.7 1449.58  19
   1  -6  -8 41418.2 1467.07  20
   1   6  -8 44105.8 1505.44  20
   1  -6  -8 40515.0 1420.94  30
   1  -6  -8 44598.9 1511.23  21
   1   6  -8 41956.2 1501.73  25
   1   6  -8 40908.7 1467.56  21
   1   6  -7 24578.7 1032.98   3
  -1   6   7 22696.2 1050.96  47
  -1  -6   7 23879.6 967.342  46
  -1   6   7 23862.3 1011.84  49
   1  -6  -7 25150.2 989.981  20
   1   6  -7 25227.1 984.272  20
   1  -6  -7 25216.7 988.954   9
   1   6  -7 22636.0 941.331   9
   1  -6  -7 24645.1 867.551  27
   1   6  -7 23848.2 965.187  21
   1   6  -7 24543.5 1043.39  25
   1  -6  -7 24551.7 980.697  21
   1   6  -6 46754.8 1520.03   3
  -1  -6   6 46587.7 1440.92  46
  -1  -6   6 48156.0 1516.72  45
  -1   6   6 47588.5 1513.91  49
   1  -6  -6 46036.6 1488.41  43
   1  -6  -6 43862.9 1401.25  20
   1   6  -6 47639.2 1431.36  19
   1   6  -6 47111.8 1430.71  20
   1  -6  -6 46133.6 1415.65  19
   1   6  -6 46640.0 1536.81  38
   1   6  -6 45865.9 1412.45   9
   1  -6  -6 46812.7 1423.06   9
   1   6  -6 46464.5 1517.47  25
   1  -6  -6 45397.5 1416.73  21
   1   6  -6 46370.6 1424.69  21
  -1   6   5 48144.2 1467.90  49
  -1  -6   5 46219.8 1441.42  45
   1   6  -5 47665.9 1351.63  49
   1  -6  -5 46426.3 1428.54  43
   1   6  -5 45371.9 1339.99  19
   1   6  -5 44610.4 1336.29  20
   1  -6  -5 47026.6 1343.18  19
   1  -6  -5 47692.4 1347.98  20
   1   6  -5 49779.4 1407.80  22
   1   6  -5 45956.1 1388.44  26
   1   6  -5 48158.8 1479.41  25
   1  -6  -5 45036.6 1316.11  24
   1  -6  -5 46252.2 1343.72  21
   1   6  -5 42844.6 1327.81  21
   1   6  -5 46566.0 1462.15  12
   1  -6  -5 45515.6 1333.06   9
   1   6  -5 45923.9 1332.21   9
   1   6  -4 716.460 164.352   9
   1   6  -4 704.391 329.277  13
   1  -6  -4 242.280 166.129   9
   1   6  -4 306.167 269.892  12
   1   6  -4 370.196 173.053   7
  -1   6   4 261.425 281.325  49
   1   6  -4 400.720 222.124  49
  -1  -6   4 338.465 227.377  45
   1   6  -4 493.919 184.886  21
   1  -6  -4 259.950 151.560  20
   1  -6  -4 422.947 166.070  21
   1   6  -4 180.751 170.246  20
   1   6  -4 356.166 221.690  38
   1   6  -4 260.864 120.262  31
   1  -6  -4 452.905 227.706  24
   1   6  -4 365.315 228.545  26
   1   6  -4 506.443 201.925  22
   1   6  -3 160541. 3707.92   7
   1   6  -3 159250. 3940.02  14
   1   6  -3 160505. 3787.91  49
  -1  -6   3 158341. 3827.14  45
  -1   6   3 158551. 3881.19  49
   1   6  -3 162056. 3825.79  38
   1   6  -3 159202. 3856.59  12
   1  -6  -3 167569. 3884.77  10
   1  -6  -3 162687. 3655.60   9
   1   6  -3 159998. 3825.46  13
   1   6  -3 161449. 3659.08   8
   1   6  -3 158131. 3653.90   9
   1  -6  -3 158582. 3650.45   8
   1   6  -3 157874. 3696.29  22
   1   6  -3 161664. 3754.74  26
   1   6  -2 41922.5 1375.64  14
  -1   6   2 41033.1 1305.82  15
  -1   6   2 43393.1 1306.71  49
   1   6  -2 44237.1 1254.92  49
   1   6  -2 41331.0 1225.95  38
  -1  -6   2 40823.4 1266.87  10
   1   6  -2 43401.2 1247.43  13
   1  -6  -2 42474.1 1296.20  10
   1   6  -2 42099.8 1102.27  22
   1   6  -2 42875.0 1183.84  26
   1   6  -1 1788.03 238.699  38
  -1   6   1 1996.85 317.564  49
   1   6  -1 2004.99 294.217  49
   1   6  -1 1946.24 401.347  14
   1  -6  -1 1403.36 292.552  10
  -1  -6   1 1839.90 287.411  10
  -1   6   1 2161.73 302.130  15
   1  -6   0 114791. 2617.70   1
   1   6   0 123541. 2951.60  49
  -1   6   0 121805. 2975.88  49
  -1   6   0 123059. 2671.40  38
  -1  -6   0 121811. 2967.19  10
   1  -6   0 120636. 2974.61  10
   1   6   0 119865. 2692.01  23
   1   6   0 125930. 3089.98  15
   1   6   1 65007.2 1495.03  18
   1   6   1 65764.6 1891.84  15
   1  -6   1 67312.4 1498.49  17
   1  -6   1 66986.4 1498.06  18
   1   6   1 63837.5 1495.49  17
  -1   6  -1 63385.2 1809.37  12
  -1   6  -1 58993.6 1486.00   8
   1  -6   1 64573.6 1829.74  45
   1   6   1 67432.5 1787.05  49
   1   6   2 148224. 3749.26  15
   1  -6   2 149711. 3394.12  18
   1   6   2 149896. 3395.37  18
  -1  -6  -2 145485. 3359.36  40
   1   6   2 149701. 3378.18  37
  -1   6  -2 151586. 3695.26  12
   1  -6   2 151169. 3712.62  45
   1   6   2 151600. 3650.74  49
  -1  -6  -3 107656. 2542.42  41
  -1   6  -3 105434. 2551.67  41
  -1  -6  -3 109622. 2793.38  43
  -1   6  -3 104316. 3002.25  14
  -1   6  -3 103907. 2547.00  40
  -1  -6  -3 108184. 2541.45  40
  -1   6  -3 110936. 2840.04  12
   1   6   3 110782. 2786.07  49
   1  -6   3 103536. 2826.91  45
   1  -6   3 106282. 2826.46  46
  -1  -6  -4 88347.2 2246.21  40
  -1  -6  -4 87022.6 2443.81  43
  -1   6  -4 92388.8 2274.75  41
  -1  -6  -4 89945.0 2250.22  41
  -1   6  -4 90886.5 2628.23  14
  -1   6  -4 89241.1 2257.90  40
  -1   6  -4 90596.8 2558.81  13
  -1   6  -4 89452.8 2507.90  12
   1  -6   4 88025.9 2495.84  46
   1   6   4 90258.6 2454.28  47
   1   6   4 88761.5 2442.63  49
  -1   6  -5 24652.0 904.696  40
  -1   6  -5 24564.9 908.624  41
  -1  -6  -5 24484.2 892.649  40
  -1  -6  -5 24819.5 1040.40  43
  -1  -6  -5 26597.0 913.945  41
  -1   6  -5 24201.1 1110.08  13
   1   6   5 25948.9 1041.29  49
   1   6   5 24627.7 1032.21  47
   1  -6   5 24207.9 1070.67  46
  -1   6  -5 25046.7 1152.07  14
  -1   6  -6 22787.2 916.068  41
  -1  -6  -6 21540.0 1020.28  43
  -1  -6  -6 21331.9 892.999  41
  -1  -6  -6 23576.8 923.832  40
  -1   6  -6 22960.0 921.116  40
   1   6   6 24391.3 1061.72  47
   1  -6   6 21946.7 1073.28  46
  -1   6  -6 20750.2 1086.67  13
  -1   6  -7 148862. 3755.54  40
  -1  -6  -7 150628. 3745.34  41
  -1  -6  -7 147784. 3739.15  40
  -1   6  -7 139452. 3718.83  41
   1   6   7 144217. 3910.65  47
   1  -6   7 143234. 3948.89  46
  -1  -6  -8 74386.6 2243.38  40
  -1   6  -8 70836.3 2219.27  41
  -1  -6  -8 76018.5 2246.37  41
   1  -6   8 69508.6 2394.28  46
   1  -6   9 894.797 390.751  11
  -1  -6  -9 2235.54 417.641  41
  -1   6  -9 1876.71 411.642  41
   1   6   9 756.151 412.757  44
  -1  -6  -9 2340.35 444.151  40
  -1   6  -9 1305.52 381.425  40
   1   6  10 100170. 3198.73  44
  -1  -6 -10 101684. 3145.48  42
  -1   6 -10 93222.0 2992.71  40
  -1   6 -10 100840. 3047.38  41
   1  -6  10 101075. 3126.81  11
   1  -6  10 103606. 3227.27  46
  -1   6 -11 172935. 4859.16  19
  -1  -6 -11 180971. 4915.20  19
  -1  -6 -11 181058. 4976.38  42
   1   6  11 185405. 5118.98  44
   1  -6  11 178377. 4962.79  11
   1   6  11 175511. 5044.68  48
   1  -6  11 176879. 5032.34  46
  -1   6 -12 4259.89 612.390  19
  -1  -6 -12 2984.31 550.853  19
  -1  -6 -12 3417.30 583.584  42
   1   6  12 3766.47 672.906  44
   1  -6  12 4086.12 608.018  11
   1   6  12 3297.11 637.059  48
   1  -6  12 3551.92 635.091  46
  -1  -6 -13 99610.2 3285.17  20
  -1  -6 -13 94129.6 3242.48  19
  -1   6 -13 100285. 3299.12  19
  -1   6 -13 97693.7 3253.12  20
   1   6  13 95834.8 3392.46  44
  -1  -6 -13 96672.8 3209.87  42
  -1  -6 -13 100392. 3281.79   9
  -1   6 -13 100097. 3248.37   9
   1  -6  13 98030.0 3322.49  46
   1   6  13 104585. 3475.39  48
   1   6  14 39753.3 1946.28  48
   1   6  14 41534.1 2075.21  46
   1  -6  14 38437.3 1838.44  46
  -1  -6 -14 39342.7 1830.27  19
  -1   6 -14 37163.4 1794.58  20
  -1  -6 -14 40614.8 1871.96  20
   1   6  14 37741.6 1934.68  44
  -1  -6 -14 38296.2 1826.21   9
  -1   6 -14 41379.0 1841.79   9
  -1   6 -14 38136.0 1821.58  21
  -1  -6 -14 40677.0 1866.40  21
   1   6  15 12512.7 1113.09  44
  -1  -6 -15 13769.0 1042.37  20
  -1   6 -15 11589.7 974.750  20
  -1  -6 -15 10502.6 914.439  19
  -1   6 -15 11483.7 960.825  19
   1   6  15 12044.5 1152.70  46
   1   6  15 11797.9 1031.26  48
  -1   6 -15 12236.8 988.114  21
  -1  -6 -15 13123.4 1008.77  21
  -1   6 -16 12093.4 1001.01  38
  -1  -6 -16 11545.0 920.932   9
  -1   6 -16 11306.1 911.246   9
  -1  -6 -16 13361.7 997.563  19
  -1  -6 -16 12148.3 957.830  20
  -1   6 -16 11576.9 948.100  20
  -1   6 -16 12307.3 967.267  19
   1  -6  16 15395.8 1171.82  16
   1  -6  17 57184.5 2144.19  45
   1   6  17 62849.5 2351.08  46
   1   6  17 58121.0 2182.10  44
  -1  -6 -17 56119.8 2198.52  36
  -1   6 -17 62671.7 2325.26  38
   1  -6  17 56936.7 2315.30  16
  -1   6 -17 58384.6 2173.47  20
  -1  -6 -17 59482.5 2187.81  20
  -1   6 -17 57868.7 2139.46   9
  -1  -6 -17 60425.8 2186.32   9
  -1  -6 -17 61221.0 2204.04  21
  -1   6 -17 56046.5 2147.09  21
  -1  -6 -18 3168.64 505.394  36
  -1   6 -18 4085.27 562.285  38
  -1  -6 -18 3327.59 458.851  21
  -1   6 -18 3369.02 471.888  21
  -1   6 -18 2757.27 451.238  20
  -1  -6 -18 3599.90 482.449  20
   1  -6  18 4015.09 579.238  16
  -1   6 -18 3300.99 463.653   9
  -1  -6 -18 3686.46 472.763   8
  -1  -6 -18 2216.96 420.857   9
  -1   6 -18 2746.57 448.289   8
   1   6  18 2662.62 510.735  46
  -1  -6 -19 5323.22 468.381  36
  -1   6 -19 8198.68 627.458  38
   1  -6  19 7855.98 598.984  16
   1   6  19 6571.67 633.921  15
  -1  -6 -19 6162.57 489.354  25
   1   6  19 6019.86 528.044  46
  -1   7  20 979.539 342.477  15
   1   7 -19 5331.00 559.451  38
   1  -7 -19 4440.11 546.495  36
  -1   7  19 3913.10 565.042  15
  -1  -7  19 4275.62 494.013  16
   1  -7 -19 4121.45 446.768  26
   1  -7 -19 3726.29 497.842  25
   1   7 -18 24835.7 1291.15  38
   1  -7 -18 22480.7 1268.31  36
  -1  -7  18 22493.9 1277.42  16
   1  -7 -18 23796.8 1134.63   9
   1  -7 -18 22615.6 1122.42   8
   1   7 -17 4427.52 653.552  38
   1  -7 -17 5005.16 683.462  36
  -1   7  17 2638.49 590.479  46
   1   7 -17 3230.94 508.263   8
   1   7 -17 5173.57 595.549   9
   1  -7 -17 4955.20 583.449   9
   1  -7 -17 5513.87 631.463   8
   1   7 -16 391.433 351.191   9
   1  -7 -16 201.660 346.883   8
   1  -7 -16 734.821 387.607   9
   1   7 -16 1311.78 434.240   8
   1   7 -16 1419.60 498.225  38
  -1   7  15 12280.3 1093.13  46
  -1   7  15 10857.0 988.684  44
   1   7 -15 11701.6 955.823  20
   1  -7 -15 11326.6 944.379  20
   1   7 -15 11393.7 1008.66  38
   1   7 -15 11893.5 928.144   8
   1  -7 -15 12004.6 940.192   8
   1  -7 -15 12224.3 960.439  21
   1   7 -15 11941.3 943.872  21
   1   7 -15 12132.5 941.266  26
  -1   7  14 55778.4 2309.27  44
   1  -7 -14 53101.0 2167.00  20
   1   7 -14 54519.5 2184.44  20
   1   7 -14 55468.6 2323.79  38
   1   7 -14 52285.7 2119.89   9
   1  -7 -14 53279.3 2170.56   9
   1  -7 -14 55330.0 2187.85  21
   1   7 -14 55431.8 2183.53  21
   1   7 -14 55705.9 2191.63  26
  -1   7  13 444.124 467.532  48
  -1   7  13 231.556 442.432  44
   1   7 -13 616.473 387.962  20
   1   7 -13 273.916 337.301  21
   1  -7 -13 760.237 376.863  20
   1  -7 -13 345.457 361.584  21
   1   7 -13 880.307 447.667  38
   1   7 -13 400.752 409.311   9
   1  -7 -13 1085.08 415.593   9
   1   7 -13 209.213 364.962  26
  -1   7  12 25691.8 1441.78  44
   1   7 -12 26271.6 1347.50  19
   1   7 -12 26807.9 1356.14  20
   1  -7 -12 24495.3 1317.71  19
   1  -7 -12 27530.3 1359.04  20
   1   7 -12 26765.0 1459.54  38
   1  -7 -12 23505.6 1277.46   9
   1   7 -12 27231.9 1356.94   9
   1   7 -12 26732.4 1345.46  26
   1   7 -12 25189.2 1325.44  21
   1  -7 -12 25893.1 1336.15  21
  -1  -7  11 81217.7 2672.37  45
  -1   7  11 80562.6 2748.22  44
   1   7 -11 85242.1 2813.10  38
   1  -7 -11 80952.6 2629.41  21
   1   7 -11 80177.2 2643.43  26
   1   7 -11 80590.8 2623.91  21
   1   7 -11 79652.4 2585.82   9
   1  -7 -11 78722.8 2597.08   9
   1  -7 -11 80089.5 2634.77  19
   1   7 -11 79020.8 2614.05  20
   1   7 -11 80129.8 2622.69  19
   1  -7 -11 77479.5 2606.77  20
   1  -7 -10 25393.2 1200.93  19
   1   7 -10 25758.8 1192.73  19
   1  -7 -10 22916.2 1153.80  20
   1   7 -10 22301.9 1142.25  20
  -1   7  10 24849.0 1280.99  47
  -1  -7  10 24119.6 1213.91  45
   1   7 -10 26659.0 1316.31  38
   1   7 -10 25985.9 1191.79   9
   1  -7 -10 23903.7 1160.28   9
   1  -7 -10 23708.5 1170.03  21
   1   7 -10 23223.4 1169.90  26
   1   7 -10 24168.9 1163.93  21
   1   7  -9 41952.0 1687.10  38
  -1   7   9 44863.9 1722.18  47
   1   7  -9 41546.8 1538.26   9
   1  -7  -9 41538.5 1549.60   9
   1   7  -9 43774.3 1584.62  19
   1  -7  -9 43320.8 1584.45  19
   1   7  -8 114922. 3085.26   9
   1  -7  -8 112403. 3086.63   9
  -1  -7   8 114996. 3206.44  45
   1   7  -8 112456. 3088.84  20
   1   7  -8 116182. 3103.96  19
   1  -7  -8 111804. 3098.97  20
   1  -7  -8 119170. 3129.10  19
   1   7  -8 116510. 3272.13  38
   1  -7  -8 111960. 3087.79  30
   1  -7  -8 112164. 3105.21  21
   1   7  -8 116479. 3114.29  21
   1   7  -8 113286. 3113.98  26
  -1   7   7 50394.0 1703.03  49
   1   7  -7 48227.5 1503.19  49
  -1   7   7 49878.5 1744.84  47
  -1  -7   7 51619.2 1698.08  45
   1  -7  -7 50503.1 1703.32  43
   1  -7  -7 51610.9 1588.88  20
   1   7  -7 48070.8 1566.91  20
   1   7  -7 48785.6 1705.15  38
   1  -7  -7 52517.6 1589.47   9
   1   7  -7 50835.8 1572.57   9
   1   7  -7 51661.5 1628.03  26
   1   7  -7 46305.2 1553.48  21
   1  -7  -7 50917.8 1597.87  21
   1   7  -7 50671.1 1656.86  25
   1   7  -6 125.771 173.844   7
  -1   7   6 611.629 300.195  49
   1   7  -6 233.803 228.651  49
   1  -7  -6-101.706 293.788  43
  -1  -7   6 519.422 284.027  45
   1   7  -6 234.824 220.183  21
   1   7  -6 365.361 220.230  19
   1  -7  -6 181.536 194.693  21
   1  -7  -6 596.183 218.745  19
   1   7  -6 365.065 212.681  20
   1  -7  -6 518.655 225.937  20
   1   7  -6 592.702 255.912  38
   1  -7  -6 306.776 215.740   9
   1   7  -6 180.410 312.669  12
   1   7  -6 307.062 214.753   9
   1   7  -6 262.827 228.152  26
   1   7  -5 115550. 2900.14   7
   1   7  -5 118340. 2970.86  49
  -1   7   5 119405. 3118.11  49
  -1  -7   5 117493. 3076.84  45
   1  -7  -5 118541. 3073.67  43
   1  -7  -5 117802. 2895.79  20
   1   7  -5 119473. 2906.34  20
   1   7  -5 116701. 2972.04  26
   1  -7  -5 118285. 2904.08  24
   1   7  -5 121089. 2912.37  21
   1  -7  -5 118737. 2902.87  21
   1   7  -5 117230. 2892.43   9
   1  -7  -5 116339. 2894.29   9
   1   7  -5 120478. 3125.02  12
   1   7  -4 22359.8 929.236  12
   1  -7  -4 22047.8 716.466   9
   1   7  -4 22115.4 715.804   9
   1   7  -4 20088.6 977.590  14
   1  -7  -4 20918.0 710.820   8
   1   7  -4 21114.3 708.726   8
   1  -7  -4 22074.9 903.360  10
   1   7  -4 22004.3 900.184  13
   1   7  -4 20866.8 733.969   7
   1   7  -4 21422.7 871.394  38
   1   7  -4 22688.6 849.768  49
  -1   7   4 21478.3 911.361  49
  -1  -7   4 22467.3 897.224  45
   1   7  -4 20479.1 648.769  31
   1   7  -4 22896.4 810.211  26
   1  -7  -4 21741.1 794.205  24
   1   7  -3 2428.95 328.148  49
  -1   7   3 1743.51 351.205  49
   1   7  -3 1491.44 273.463  38
   1  -7  -3 2199.62 192.429   9
   1   7  -3 1583.03 322.577  13
   1   7  -3 2259.51 410.744  14
   1  -7  -3 2196.25 190.158   8
   1   7  -3 2149.25 178.387   8
   1  -7  -3 2230.94 345.473  10
   1   7  -3 1621.03 359.878  12
   1   7  -3 1856.68 250.564  26
   1   7  -3 1938.26 203.071  22
   1   7  -2 17612.1 747.025  49
  -1   7   2 19610.3 820.688  49
   1   7  -2 17712.9 716.133  38
  -1   7   2 18720.1 827.919  15
   1   7  -2 18553.6 882.517  14
   1  -7  -2 20348.6 825.100  10
   1   7  -2 18416.1 749.766  13
  -1  -7   2 17398.3 769.516  10
   1   7  -2 18343.9 571.186  22
  -1   7   1 106707. 2713.41  49
   1   7  -1 106561. 2661.35  49
   1   7  -1 104359. 2564.84  38
   1   7  -1 100895. 2781.94  14
  -1   7   1 98253.3 2670.92  15
  -1  -7   1 99616.3 2669.05  10
   1  -7  -1 104255. 2702.26  10
   1   7  -1 103754. 2348.07  22
  -1   7   0 68712.0 1625.41  38
   1   7   0 73386.8 2097.67  15
   1  -7   0 68248.5 1989.23  10
  -1  -7   0 74039.1 1997.66  10
   1   7   0 73526.0 1961.08  49
  -1   7   0 70449.9 1984.04  49
   1   7   1 8190.85 524.752  49
   1  -7   1 9658.69 588.593  45
   1   7   1 9088.16 641.180  15
  -1   7  -1 8777.91 375.097  38
  -1   7  -1 8174.61 582.285  12
   1   7   1 8217.24 294.259  23
  -1  -7  -2 189555. 4331.61  41
  -1   7  -2 194573. 4369.58  41
  -1  -7  -2 194258. 4332.37  40
  -1   7  -2 194138. 4368.96  40
   1  -7   2 203515. 4379.98  18
   1   7   2 199233. 4374.42  18
   1   7   2 199373. 4881.76  15
   1   7   2 202213. 4428.89  37
  -1   7  -2 199924. 4794.91  12
   1  -7   2 202696. 4831.07  45
   1   7   2 201410. 4747.97  49
  -1   7  -3 37909.5 1615.48  14
   1   7   3 43619.7 1526.70  15
  -1   7  -3 43027.0 1147.92  41
  -1  -7  -3 41841.2 1116.93  41
  -1   7  -3 42681.8 1149.48  40
  -1  -7  -3 42183.7 1119.21  40
  -1   7  -3 43297.5 1474.17  12
   1  -7   3 39717.6 1441.27  45
   1   7   3 41119.2 1394.80  49
  -1   7  -4 13933.1 922.920  14
  -1  -7  -4 14673.1 575.008  41
  -1   7  -4 15016.1 605.778  41
  -1  -7  -4 14514.2 771.014  43
  -1  -7  -4 13938.0 565.599  40
  -1   7  -4 14263.9 596.699  40
  -1   7  -4 13994.0 877.321  13
   1  -7   4 13797.2 795.196  45
   1  -7   4 13103.1 766.407  46
   1   7   4 14213.9 762.248  49
   1   7   4 14294.7 765.821  47
  -1   7  -5 121163. 3494.96  14
  -1  -7  -5 126147. 3086.78  41
  -1   7  -5 122403. 3098.60  40
  -1   7  -5 124899. 3102.93  41
  -1  -7  -5 121497. 3340.57  43
  -1  -7  -5 127949. 3092.60  40
   1  -7   5 121694. 3417.44  45
   1  -7   5 123244. 3401.95  46
   1   7   5 124247. 3341.30  49
   1   7   5 128714. 3356.97  47
  -1   7  -5 129754. 3473.17  13
   1  -7   6 195492. 5125.81  46
   1   7   6 201390. 5080.13  47
  -1  -7  -6 205811. 4830.13  41
  -1  -7  -6 202147. 4825.39  40
  -1  -7  -6 201191. 5087.40  43
  -1   7  -6 197469. 4829.51  40
  -1   7  -6 201611. 4835.14  41
   1  -7   7 6783.51 670.001  46
  -1  -7  -7 5954.74 509.384  40
  -1  -7  -7 7822.07 553.595  41
  -1   7  -7 8010.13 570.812  41
  -1   7  -7 7302.25 551.422  40
   1   7   8 89658.6 2854.92  47
  -1  -7  -8 94698.5 2681.20  41
  -1   7  -9 34912.6 1451.06  41
   1   7   9 37769.7 1662.07  44
   1  -7   9 37798.1 1603.76  11
   1  -7   9 36777.2 1640.06  46
  -1   7 -10 43190.2 1724.38  19
  -1  -7 -10 44990.7 1756.10  19
  -1  -7 -10 43560.9 1847.98  42
   1   7  10 46132.1 1935.95  44
   1  -7  10 42537.2 1822.81  11
   1  -7  10 45531.6 1924.88  46
  -1   7 -11 2222.98 477.746  19
  -1  -7 -11 2874.28 531.512  19
   1   7  11 1456.97 535.454  44
  -1  -7 -11 2082.25 518.745  42
   1  -7  11 1705.76 461.279  11
   1  -7  11 1243.07 476.877  46
  -1  -7 -12 139371. 4102.69  20
  -1   7 -12 132028. 4040.21  20
  -1   7 -12 137583. 4070.16  19
  -1  -7 -12 137972. 4081.60  19
  -1  -7 -12 137459. 4145.46  42
   1   7  12 136978. 4301.12  44
  -1  -7 -12 140042. 4092.58   9
   1  -7  12 138193. 4119.64  11
  -1   7 -12 136907. 4032.53   9
   1   7  12 143990. 4318.49  48
   1  -7  12 137521. 4213.22  46
   1  -7  13 9616.26 919.203  46
   1   7  13 9500.00 957.251  48
  -1  -7 -13 10750.8 894.099  19
  -1   7 -13 8737.22 823.421  19
  -1   7 -13 9662.57 865.665  20
  -1  -7 -13 11132.9 907.011  20
  -1  -7 -13 10359.9 905.540  42
   1   7  13 10287.8 1030.14  44
  -1   7 -13 10339.1 891.497   9
  -1  -7 -13 8497.16 836.126   9
  -1  -7 -13 10997.6 903.233  21
  -1   7 -13 9097.81 838.120  21
   1   7  14 786.089 613.118  44
   1  -7  14 907.445 545.996  45
  -1   7 -14 218.282 369.785  21
  -1  -7 -14 517.872 381.632  21
  -1   7 -14 656.852 413.396  20
  -1  -7 -14 445.166 404.594  20
  -1  -7 -14 434.247 409.949   9
  -1   7 -14 914.322 403.217   9
   1   7  14 512.289 549.753  48
   1   7  14 746.924 566.103  46
   1  -7  15 32663.9 1680.17  45
   1   7  15 34157.4 1741.21  48
   1   7  15 32423.4 1791.34  46
   1   7  15 33218.9 1750.54  44
  -1   7 -15 33104.9 1718.76  38
  -1  -7 -15 31144.2 1580.94  19
  -1   7 -15 30294.0 1557.22  19
  -1  -7 -15 33464.0 1592.45   9
  -1   7 -15 29603.3 1496.83   9
  -1  -7 -15 32978.8 1596.88  21
  -1   7 -15 32813.3 1607.25  21
   1  -7  16 51144.7 2103.84  45
  -1   7 -16 57239.4 2133.67  20
  -1  -7 -16 59312.1 2169.43  19
  -1   7 -16 52521.0 2077.33  19
  -1  -7 -16 56830.1 2129.05  20
  -1   7 -16 55400.6 2256.03  38
  -1   7 -16 52764.7 2044.75   9
  -1  -7 -16 53727.1 2084.57   9
  -1   7 -16 51764.1 2055.33  21
  -1  -7 -16 52026.2 2080.33  21
   1   7  17 2698.23 541.535  44
   1  -7  17 3380.38 500.095  45
  -1  -7 -17 2781.07 478.798  21
  -1  -7 -17 3121.74 490.499  20
  -1   7 -17 2056.12 437.532  20
   1  -7  17 3047.02 594.251  16
  -1   7 -17 3176.49 489.310  21
  -1  -7 -17 2613.07 519.669  36
  -1   7 -17 2535.84 514.648  38
  -1  -7 -17 2909.30 458.528   8
  -1  -7 -17 3369.71 483.862   9
   1   7  17 2717.72 585.658  46
   1   7  18 34471.7 1349.28  44
  -1   7 -18 36048.6 1512.56  38
  -1  -7 -18 32394.9 1378.31  36
  -1  -7 -18 34074.0 1313.93   9
   1   7  18 30419.1 1287.80  18
   1  -7  18 35523.5 1509.26  16
   1   7  18 35537.9 1550.41  15
   1   7  18 33765.9 1457.27  46
   1  -7  19 13819.9 755.747  16
   1   7  19 12278.9 774.186  15
   1   7  19 11151.5 646.555  46
  -1  -7 -19 11149.2 639.607  25
  -1  -7 -19 13044.7 701.974  26
   1   8 -19 6448.41 566.654  38
   1  -8 -19 7224.72 619.940  36
  -1   8  19 5347.72 579.569  15
  -1  -8  19 6140.52 557.574  16
   1  -8 -19 5833.17 517.527   7
   1  -8 -19 6230.96 572.109  25
  -1   8  18-45.3310 347.125  46
  -1  -8  18 59.0128 379.877  16
  -1   8  18-244.893 446.406  15
   1  -8 -18 233.358 371.983  36
   1   8 -18 113.114 316.283  38
   1  -8 -17 2368.96 607.342  36
   1   8 -17 2035.10 489.571  38
   1   8 -17 2275.98 449.654  37
   1  -8 -17 2403.78 444.615  26
  -1   8  17 1910.56 512.096  46
   1   8 -16 40118.2 1870.68  38
  -1   8  15 307.302 480.400  44
   1   8 -15 407.929 467.579  38
  -1   8  14 32499.0 1721.41  44
  -1   8  14 34099.8 1699.73  48
   1  -8 -14 33756.5 1656.15   5
  -1   8  13 8623.23 853.622  48
  -1   8  13 9369.83 956.870  44
   1  -8 -13 9506.10 824.199  20
   1   8 -13 9851.23 914.430  38
   1   8 -13 8729.13 793.573   9
   1  -8 -13 8952.52 796.777  21
  -1   8  12 43090.1 1946.61  44
   1   8 -12 42059.9 1946.06  38
   1  -8 -12 41764.2 1761.34  20
   1   8 -12 43678.0 1767.66   9
   1  -8 -12 42438.6 1775.64  21
   1   8 -11 4059.24 535.879   9
   1  -8 -11 3838.41 539.197  10
   1  -8 -11 3890.24 514.965  21
   1  -8 -11 3774.80 507.323  20
   1   8 -11 3569.44 591.110  38
   1  -8 -10 76360.0 2428.62  19
   1   8 -10 76900.3 2415.72   9
  -1   8  10 76549.9 2622.57  47
  -1  -8  10 75332.8 2524.30  45
   1   8 -10 72691.1 2586.48  38
   1   8  -9 25551.0 1283.22  38
  -1   8   9 25649.5 1312.65  47
   1  -8  -9 27386.6 1177.98  19
   1   8  -8 4750.93 551.393  38
  -1  -8   8 6195.28 601.870  45
  -1   8   8 5922.45 608.744  47
   1   8  -7 40955.2 1507.52  38
   1  -8  -7 38665.7 1478.92  43
   1  -8  -7 41157.2 1483.29  10
   1   8  -7 36126.5 1283.58  49
  -1  -8   7 38798.2 1460.85  45
  -1   8   7 37308.9 1475.85  49
  -1  -8   6 182679. 4554.94  45
   1   8  -6 178973. 4391.89  49
  -1   8   6 177132. 4587.68  49
   1   8  -6 185278. 4583.75  38
   1  -8  -6 175129. 4534.32  43
   1  -8  -6 187472. 4588.38  10
   1   8  -6 174877. 4387.08  26
  -1  -8   5 28375.2 1137.15  45
  -1   8   5 30648.8 1197.66  49
   1   8  -5 28439.9 1066.83  49
   1  -8  -5 30841.6 1166.68  43
   1   8  -5 28182.1 1125.65  38
   1  -8  -5 31070.8 1204.25  10
   1   8  -5 29084.7 1030.69  26
   1   8  -4 27178.3 1011.80  49
  -1   8   4 28467.9 1121.17  49
   1   8  -4 27736.5 1183.85  14
   1   8  -4 27213.4 1064.89  13
   1   8  -4 25956.1 1098.67  12
   1   8  -4 26914.6 937.960  26
   1  -8  -4 26675.6 945.776  24
   1   8  -3 120738. 3205.95  14
  -1   8   3 109757. 3149.68  15
   1   8  -3 118576. 3046.94  13
   1   8  -3 118142. 3119.78  12
  -1   8   3 117799. 3129.06  49
   1   8  -3 119575. 3044.42  49
   1   8  -3 121253. 3027.13  38
   1   8  -2 191356. 4679.11  14
  -1   8   2 182310. 4592.48  15
   1   8  -2 181028. 4460.59  13
  -1  -8   2 182964. 4547.82  10
   1   8  -2 190225. 4510.19  49
  -1   8   2 184104. 4581.77  49
   1   8  -2 189452. 4432.08  38
  -1   8   1 11793.9 672.609  15
   1   8  -1 10980.1 759.820  14
   1  -8  -1 10831.3 656.963  10
  -1  -8   1 9764.41 631.119  10
   1   8  -1 11415.0 625.516  49
  -1   8   1 11552.0 671.893  49
  -1   8   0 387701. 8906.01  12
  -1  -8   0 397450. 8897.17  10
   1  -8   0 376994. 8877.54  10
   1   8   0 391110. 8846.46  49
  -1   8   0 382006. 8877.68  49
   1   8   1 22730.9 1061.37  15
  -1  -8  -1 20947.4 939.848  10
   1   8   1 20956.4 908.743  49
  -1   8  -1 22046.6 947.845  49
  -1   8  -1 21854.1 683.544  38
  -1   8  -2 12778.7 546.855  38
   1  -8   2 13568.1 779.822  45
   1   8   2 12501.9 725.521  49
   1   8   2 13723.1 835.673  15
   1   8   3 24752.3 1050.63  49
   1  -8   3 24006.0 1077.91  45
  -1   8  -3 24666.6 1302.63  14
   1   8   3 22402.9 1109.92  15
  -1  -8  -4 243928. 6006.27  43
   1   8   4 241039. 5996.36  47
   1   8   4 246571. 6003.73  49
   1  -8   4 244540. 6085.15  45
  -1   8  -4 254494. 6153.06  13
  -1   8  -4 252964. 6086.61  12
  -1  -8  -5 1680.18 402.482  43
   1  -8   5 1744.84 420.996  45
   1   8   5 1192.10 385.105  47
   1   8   5 1028.12 385.620  49
  -1   8  -5 1543.44 432.828  12
  -1  -8  -6 20855.4 1069.93  43
  -1   8  -6 22359.7 1155.29  13
   1  -8   6 20738.9 1102.18  46
   1  -8   6 22118.1 1164.22  45
  -1   8  -7 7167.02 729.145  13
   1   8   7 6954.07 677.478  47
   1  -8   8 117526. 3544.31  45
   1  -8   8 112183. 3452.26  46
   1   8   8 115220. 3440.93  47
   1   8   9 462.623 421.847  44
   1  -8   9 1066.05 444.785  45
   1  -8   9 866.773 425.579  46
  -1  -8  -9 1110.55 328.523  19
  -1  -8 -10 124740. 3684.05  42
   1   8  10 113498. 3676.25  44
   1  -8  10 113400. 3578.68  11
   1  -8  10 116028. 3725.20  45
   1  -8  10 114188. 3653.85  46
  -1  -8 -10 122047. 3460.84  19
   1   8  11 2719.69 685.025  44
   1  -8  11 2990.44 613.874  45
  -1  -8 -11 2906.30 563.646  42
   1  -8  11 3252.53 545.137  11
  -1  -8 -11 3000.02 493.214   9
  -1   8 -11 2636.51 438.042   9
   1  -8  11 2843.74 553.294  46
  -1  -8 -11 3177.70 484.426  19
  -1  -8 -11 3129.84 510.090  20
  -1  -8 -12 74.6449 422.623  42
   1  -8  12 166.820 442.517  45
   1   8  12 85.1830 493.909  44
  -1   8 -12 63.1024 320.527   9
   1  -8  12 360.822 388.137  11
  -1  -8 -12-199.245 366.742  21
  -1  -8 -12 332.126 376.084  20
   1  -8  12-76.5768 506.700  46
   1   8  12 84.0183 503.863  48
   1   8  13 11443.9 1097.35  44
  -1  -8 -13 13162.4 1029.77  42
   1   8  13 13385.6 1130.57  48
   1  -8  13 12387.4 1069.92  45
   1  -8  13 12049.4 995.827  46
  -1   8 -14 109566. 3752.90  38
   1   8  14 125601. 3983.70  44
   1   8  14 113165. 3850.52  48
   1  -8  14 118278. 3816.43  45
   1   8  14 125612. 4079.53  46
  -1   8 -15 2717.37 560.081  38
   1  -8  15 3556.40 638.359  45
   1   8  15 3151.95 732.522  44
   1   8  15 2323.84 636.934  48
   1   8  15 3378.00 760.684  46
  -1   8 -16 50126.3 2067.88  38
   1   8  16 45691.6 2072.53  46
   1  -8  16 46463.9 1902.58  45
   1   8  16 46808.7 2029.63  44
  -1   8 -17 993.684 422.884  38
  -1  -8 -17 1592.18 464.429  36
   1  -8  17 1201.86 462.095  16
   1   8  17 2474.85 568.085  15
   1   8  17 1285.50 462.696  46
   1   8  17 1368.11 457.426  44
  -1   8 -18 9531.00 735.387  38
  -1  -8 -18 11039.6 744.682  36
   1  -8  18 11597.5 812.697  16
   1   8  18 9554.39 784.567  15
   1   8  18 9972.42 666.177  44
   1   8  18 10611.5 761.099  46
   1  -8  19 3625.76 403.211  16
   1   8  19 3812.69 455.850  15
   1  -9 -19 852.131 325.327  25
  -1   9  19 778.940 369.812  15
  -1  -9  19 852.794 313.217  16
   1  -9 -19 1161.85 352.216  36
   1  -9 -18 18960.3 1072.59  36
   1   9 -18 21080.5 1074.29  38
  -1  -9  18 19415.7 1084.72  16
  -1   9  18 20068.3 1122.05  15
  -1   9  18 17110.3 931.928  46
   1  -9 -17 1134.05 464.765  36
   1   9 -17 764.905 374.601  37
   1   9 -17 946.912 387.101  38
  -1   9  17 542.141 436.316  46
  -1   9  17 627.285 469.661  15
  -1   9  16 3128.53 631.171  46
   1   9 -16 2836.71 556.508  38
  -1   9  16 2572.03 531.460  44
   1   9 -15 317.661 415.507  38
  -1   9  15 457.302 522.080  44
   1   9 -14 79237.6 2907.63  38
  -1   9  14 79904.2 2932.96  44
  -1   9  14 78094.5 2861.24  48
   1  -9 -14 79879.8 2844.06   5
  -1   9  13 11140.3 1038.47  44
   1   9 -13 11039.1 995.033  38
  -1   9  12 74180.2 2764.52  44
   1   9 -12 72595.3 2723.90  38
   1  -9 -11 35828.3 1573.18  10
  -1   9  11 35247.1 1714.67  47
   1   9 -11 36199.2 1715.02  38
   1  -9 -10 27130.6 1317.67  10
  -1   9  10 27012.0 1440.82  47
  -1  -9  10 27268.0 1351.26  45
   1   9 -10 27026.2 1403.36  38
   1  -9  -9 15256.5 940.580  10
  -1   9   9 12928.7 960.713  47
  -1  -9   9 14857.0 950.580  45
   1   9  -9 16338.4 1026.14  38
   1  -9  -8 257235. 6422.69  10
  -1   9   8 255044. 6448.02  49
  -1   9   8 258446. 6545.39  47
   1   9  -8 253656. 6464.70  38
   1  -9  -7 1098.90 401.983  43
   1  -9  -7 1655.46 398.135  10
  -1   9   7 1293.35 419.277  47
   1   9  -7 1755.70 405.715  38
   1  -9  -6 14753.1 859.723  43
   1   9  -6 13673.6 850.794  12
   1  -9  -6 14833.8 852.165  10
  -1  -9   6 14508.0 835.447  45
   1   9  -6 13000.0 728.183  49
   1   9  -6 14081.7 812.294  38
   1  -9  -5 10671.2 722.008  43
   1   9  -5 12123.7 776.347  12
   1  -9  -5 10656.2 717.544  10
  -1   9   5 10564.2 739.542  49
   1   9  -5 11499.5 666.679  49
   1   9  -5 10757.1 671.443  38
   1   9  -4 205488. 5080.01  12
   1   9  -4 201842. 4972.66  13
   1  -9  -4 200105. 5060.33  10
  -1   9   4 203073. 5091.93  49
   1   9  -4 203858. 4949.11  49
   1   9  -4 200677. 4946.05  38
   1   9  -3 7623.34 674.388  14
  -1   9   3 7944.50 640.679  15
   1   9  -3 6704.17 532.015  13
   1  -9  -3 8435.32 613.028  10
   1   9  -3 7019.09 541.660  49
  -1   9   3 7640.42 627.070  49
   1   9  -2 79135.7 2430.38  14
  -1   9   2 78501.8 2370.40  15
   1  -9  -2 80217.7 2354.87  10
   1   9  -2 78336.1 2221.61  13
  -1   9   2 78351.3 2333.94  49
   1   9  -2 82935.0 2297.00  49
   1   9  -2 78656.3 2173.87  38
   1   9  -1 2931.70 395.022  49
  -1   9   1 2511.66 432.364  49
   1  -9  -1 2888.89 444.106  10
   1   9  -1 2700.31 527.024  14
  -1   9   0 33161.8 1291.80  49
   1   9   0 33594.1 1254.37  49
  -1   9   0 34175.6 1317.16  12
   1   9   1 1533.65 461.394  15
  -1   9  -1 2106.61 437.099  49
   1   9   1 1724.40 403.515  49
  -1   9  -1 1913.64 420.449  12
  -1  -9  -1 2593.51 419.105  10
   1   9   2 413517. 9872.19  49
  -1   9  -2 432664. 9903.22  49
  -1  -9  -2 434795. 9948.68  10
  -1   9  -2 437068. 9987.61  12
  -1   9  -3 354.312 203.979  38
  -1   9  -3 409.776 362.391  12
  -1   9  -3 160.948 316.295  49
   1   9   3 246.965 331.642  49
   1  -9   3 324.992 341.067  45
  -1  -9  -4 359.429 383.177  43
   1  -9   4 248.899 352.202  45
  -1   9  -4 439.030 381.008  12
  -1   9  -4 714.705 507.913  14
   1   9   4 355.696 338.269  49
   1   9   4 217.692 331.245  47
   1   9   4 218.741 410.356  15
  -1   9  -5 21578.5 1133.71  12
  -1   9  -5 20234.0 1159.60  13
   1   9   5 21905.3 1206.40  15
  -1   9  -5 22058.8 1230.11  14
   1   9   6 207991. 5501.82  49
   1   9   6 220037. 5528.73  47
  -1   9  -6 214426. 5620.04  13
  -1  -9  -7 12272.6 902.714  43
   1  -9   7 13339.5 984.985  45
   1   9   7 13945.0 936.078  47
  -1   9  -7 11869.7 932.768  13
   1   9   8 85810.2 2821.44  47
   1  -9   8 82662.4 2859.54  45
   1  -9   9 8395.81 857.237  45
   1   9   9 6155.34 734.520  47
   1   9  10 11437.5 1007.25  44
   1  -9  10 11035.7 995.840  45
   1  -9  10 9736.62 893.862  11
   1  -9  11 73.1191 419.078  11
   1   9  11 581.221 529.485  44
   1  -9  11 248.919 458.243  45
  -1  -9 -11 682.580 424.207  42
   1   9  12 105581. 3620.05  44
  -1  -9 -12 106374. 3471.85  42
   1  -9  12 104571. 3398.59  11
   1  -9  12 101703. 3519.55  45
   1   9  12 106750. 3625.64  48
  -1   9 -12 105112. 3506.88  38
   1  -9  13 10086.3 966.415  45
   1   9  13 9946.53 994.216  48
   1   9  13 8264.75 952.258  44
  -1  -9 -13 7828.51 829.840  42
  -1   9 -14 20401.9 1303.93  38
   1   9  14 17576.5 1323.36  44
   1  -9  14 17794.9 1207.59  45
   1   9  14 20017.5 1356.13  48
  -1   9 -15 4011.27 616.615  38
  -1  -9 -15 3047.47 499.685  10
  -1   9 -16 36751.8 1714.55  38
   1   9  16 43802.7 1925.86  15
   1  -9  16 40841.8 1883.05  16
   1  -9  16 39559.6 1648.23  45
   1   9  16 38179.3 1824.26  46
   1   9  16 38693.3 1722.65  48
   1   9  16 40382.0 1839.50  44
  -1  -9 -17 436.704 376.991  36
  -1   9 -17 281.343 337.456  38
   1  -9  17-61.3688 379.852  16
   1   9  17 62.0952 465.896  15
   1   9  17 178.613 383.264  46
   1   9  17-105.927 362.762  44
  -1   9 -18 40566.8 1478.52  38
  -1  -9 -18 36125.8 1376.41  36
   1  -9  18 36895.7 1464.95  16
   1   9  18 37389.1 1494.50  15
   1   9  18 37830.0 1435.73  46
   1   9  18 34708.5 1297.12  44
   1 -10 -19 235.866 252.792  36
   1 -10 -19 174.602 246.842  25
  -1 -10  18 429.461 363.509  16
  -1  10  18 1205.68 420.464  15
  -1  10  18 879.058 298.887  46
   1 -10 -18 1168.20 285.407   7
   1  10 -18 1226.18 299.811  37
   1 -10 -18 1066.05 364.821  36
   1  10 -18 529.440 307.830  38
   1  10 -17 204.687 320.012  37
   1 -10 -17-121.265 442.148  36
   1  10 -17 569.497 352.552  38
  -1  10  17 1334.25 530.035  15
  -1  10  17 55.4383 389.135  46
   1  10 -16 56083.3 2229.85  38
  -1  10  16 64437.2 2476.00  15
  -1  10  16 62056.6 2271.71  44
  -1  10  16 61008.0 2369.17  46
  -1  10  15 1033.24 590.006  15
   1  10 -15 755.241 406.606  38
  -1  10  14 9765.32 995.236  44
  -1  10  14 9849.44 948.082  48
   1  10 -14 9485.32 919.920  38
  -1  10  13 13678.7 1114.37  44
  -1  10  12 94975.7 3307.92  44
   1  10 -12 93006.5 3238.86  38
   1 -10 -11 8886.92 787.106  10
  -1  10  11 8998.70 921.887  47
   1  10 -11 8711.98 859.698  38
   1 -10 -10 222577. 5819.50  10
  -1  10  10 221680. 6014.87  47
   1  10 -10 215785. 5906.89  38
   1 -10  -9 10065.3 832.062  10
  -1  10   9 10901.6 919.017  47
  -1 -10   9 8525.47 753.416  45
   1  10  -9 8861.98 789.265  38
   1 -10  -8 405.293 343.580  10
  -1 -10   8 562.753 372.506  45
  -1  10   8 544.020 366.563  49
  -1  10   8 257.377 359.976  47
   1  10  -8 641.688 382.671  38
   1 -10  -7 13152.2 868.375  43
   1 -10  -7 11821.5 847.292  10
  -1  10   7 12929.9 885.861  49
  -1  10   7 10648.4 864.171  47
   1  10  -7 11932.6 803.173  38
  -1  10   6 271730. 6786.51  15
   1 -10  -6 270825. 6580.63  10
   1  10  -6 263398. 6591.67  12
  -1  10   6 270334. 6612.69  49
   1  10  -6 246058. 6322.55  49
   1  10  -6 264506. 6477.42  38
  -1  10   5 1508.02 436.506  15
   1 -10  -5 1526.43 416.732  10
   1  10  -5 1656.16 433.869  12
   1  10  -5 1486.39 377.469  49
   1  10  -5 1761.07 357.249  38
  -1  10   4 78395.0 2598.49  15
   1  10  -4 86353.3 2630.87  14
   1 -10  -4 82890.3 2545.43  10
   1  10  -4 88807.1 2590.12  12
   1  10  -4 78743.6 2406.20  13
   1  10  -4 83259.9 2433.81  49
   1  10  -4 83227.1 2413.36  38
   1  10  -3 18253.3 916.922  49
   1 -10  -3 20936.7 1020.23  10
   1  10  -3 19905.2 1008.42  12
   1  10  -3 18533.8 907.523  13
   1  10  -2 68941.5 2282.30  14
   1  10  -2 72252.8 2167.90  49
  -1  10   2 69302.5 2221.24  49
   1  10  -2 67200.8 2057.79  13
   1 -10  -2 71799.5 2231.81  10
   1  10  -2 70472.6 2213.24  12
   1  10  -1 3380.92 440.398  49
  -1  10   1 2914.18 471.101  49
  -1 -10   1 3215.37 468.483  10
   1 -10  -1 3052.44 465.453  10
   1  10  -1 1862.60 539.681  14
   1  10   0 147606. 3923.94  49
  -1  10   0 147735. 3979.83  49
  -1  10   0 152745. 4012.05  12
  -1 -10   0 150147. 3980.32  10
   1  10   1 70666.0 2215.98  49
  -1  10  -1 70035.5 2233.43  49
  -1  10  -1 71029.3 2281.02  12
  -1 -10  -1 71459.4 2250.80  10
   1  10   2 10244.4 811.179  15
  -1  10  -2 10058.4 735.938  49
   1  10   2 8411.43 679.504  49
  -1  10  -2 9728.05 1001.62  14
  -1  10  -2 9647.69 751.686  12
  -1 -10  -2 9743.79 738.904  10
  -1  10  -3 2170.66 478.534  12
  -1 -10  -3 1717.28 408.653  10
  -1  10  -3 1040.03 508.971  13
  -1  10  -3 1965.17 646.397  14
   1  10   3 1795.80 487.334  15
  -1 -10  -4 382491. 9231.31  10
  -1  10  -4 384106. 9319.15  13
  -1  10  -4 394812. 9312.92  12
   1  10   4 382043. 9382.39  15
  -1  10  -4 393466. 9515.60  14
  -1 -10  -5 38949.2 1585.30  43
   1  10   5 37660.3 1693.51  15
  -1  10  -5 37591.1 1712.83  14
  -1  10  -5 33615.9 1332.56  38
  -1  10  -5 37671.4 1623.48  12
  -1  10  -5 40312.8 1666.19  13
   1 -10   5 34300.1 1573.26  45
   1  10   5 38688.5 1558.75  47
   1  10   5 39966.9 1598.38  49
  -1 -10  -6 55659.8 2038.27  43
   1  10   6 52678.2 2144.84  15
  -1  10  -6 52544.0 1810.15  38
  -1  10  -6 52870.6 2056.33  13
   1  10   6 54800.4 2020.30  47
   1  10   6 53167.2 1988.87  49
  -1  10  -6 50064.6 1871.60  49
   1 -10   6 52196.5 2053.04  45
  -1 -10  -7 25271.8 1351.38  43
   1  10   7 25347.7 1446.46  15
  -1  10  -7 28553.8 1425.63  13
   1  10   7 23864.1 1311.60  47
   1 -10   7 27102.0 1418.74  45
  -1  10  -7 26144.5 1233.57  38
  -1  10  -8 30237.3 1413.41  38
   1  10   8 31190.6 1660.90  15
   1 -10   8 32488.7 1616.17  45
   1  10   8 31774.3 1564.14  47
  -1  10  -9 263.759 377.864  38
   1  10   9-176.541 529.366  15
   1 -10   9-157.815 452.175  45
   1  10   9 372.646 416.792  47
  -1  10  -9 58.9037 312.508  49
   1  10  10 74558.4 2813.46  44
   1 -10  10 71964.7 2674.44  11
   1 -10  10 77744.4 2838.45  45
  -1  10 -10 73072.5 2662.85  38
  -1  10 -11 773.106 448.388  38
   1 -10  11 524.213 413.660  11
   1  10  11 256.619 566.104  44
  -1 -10 -11 472.736 446.212  42
   1 -10  11 422.824 496.106  45
   1  10  12 9705.36 1086.83  15
   1 -10  12 7237.44 856.589  45
  -1 -10 -12 7065.26 813.159  42
   1  10  12 6817.98 899.776  44
   1  10  12 7032.17 876.377  48
  -1  10 -13 3125.39 574.562  38
   1  10  13 2091.56 670.038  15
   1 -10  13 3230.74 641.701  45
  -1 -10 -13 2341.30 529.136  42
   1  10  13 2834.02 689.884  44
   1  10  13 4009.16 745.702  48
   1  10  14 36115.4 1874.79  44
  -1  10 -14 40239.7 1836.16  38
  -1 -10 -14 36370.5 1673.19  10
   1  10  14 38630.4 1901.84  48
  -1  10 -15 3861.27 613.331  38
   1  10  15 4626.54 752.588  15
   1  10  15 5454.06 768.348  46
   1  10  15 4601.85 707.899  48
   1 -10  15 5056.33 640.213  45
   1  10  15 4896.55 706.955  44
  -1  10 -16 19084.3 1140.30  38
   1  10  16 20881.9 1273.60  15
   1 -10  16 20218.7 1246.81  16
   1  10  16 18981.4 1133.88  48
   1  10  16 20203.2 1271.88  46
   1  10  16 21078.6 1238.66  44
  -1 -10 -17 15857.6 954.234  36
  -1  10 -17 17650.0 970.933  38
   1  10  17 18385.9 1088.09  15
   1 -10  17 17856.6 1048.66  16
   1  10  17 16790.5 1024.26  46
   1  10  17 18014.9 992.467  44
  -1 -10 -18 5775.08 498.736  36
   1  10  18 6410.07 592.101  15
   1 -10  18 5301.89 507.817  16
   1  10  18 5997.89 525.830  46
  -1  11  18 35914.4 1354.57  15
  -1 -11  18 33914.6 1336.95  16
   1 -11 -18 35348.6 1331.34  36
   1  11 -18 32323.0 1207.51  37
   1 -11 -17 107.124 413.624  36
   1  11 -17 1490.01 378.159  37
   1  11 -17 1618.55 376.399  38
  -1  11  17 1370.71 440.003  46
  -1  11  17 1330.17 483.295  15
   1  11 -16 848.282 408.232  38
  -1  11  16 138.756 467.372  15
  -1  11  16 1303.39 492.511  46
  -1  11  16 347.349 412.903  44
   1  11 -15 20968.2 1258.86  38
  -1  11  15 25170.4 1486.82  15
  -1  11  15 20042.5 1233.60  48
  -1  11  15 23686.2 1349.25  44
   1  11 -14 55278.2 2235.95  38
  -1  11  14 52849.8 2290.08  44
   1 -11 -14 54639.0 2188.79   5
   1  11 -13 3191.91 602.575  38
  -1  11  13 2842.79 723.987  15
  -1  11  13 3536.09 736.355  44
  -1  11  12 15581.5 1317.33  15
  -1  11  12 17339.1 1278.47  44
  -1  11  11 23339.0 1562.31  15
   1 -11 -11 21725.4 1257.69  10
  -1  11  11 23794.9 1450.73  47
   1  11 -11 24955.5 1413.04  38
  -1  11  10 32342.9 1832.47  15
   1 -11 -10 36280.6 1653.43  10
  -1  11  10 37537.3 1822.70  47
   1  11 -10 35278.3 1709.01  38
   1 -11  -9 17514.4 1124.77  10
  -1  11   9 17787.8 1197.38  47
   1  11  -9 16020.2 1072.64  38
  -1  11   8 128170. 4026.65  15
   1  11  -8 124479. 3716.80  38
   1 -11  -8 129278. 3767.87  10
  -1  11   8 123384. 3779.25  49
  -1  11   8 125558. 3854.68  47
   1 -11  -7 32321.2 1482.98  43
  -1  11   7 32672.8 1673.12  15
   1  11  -7 30709.3 1398.17  38
   1 -11  -7 32087.6 1491.41  10
  -1  11   7 31390.7 1546.36  47
  -1  11   7 32939.1 1526.49  49
   1 -11  -6 1890.68 455.035  43
  -1  11   6 1246.38 491.393  15
   1  11  -6 2262.90 409.426  38
   1  11  -6 2069.85 519.157  12
   1 -11  -6 1218.58 412.362  10
  -1  11   6 1501.68 433.287  49
   1  11  -6 2545.82 421.240  49
   1 -11  -5 69379.9 2325.45  43
  -1  11   5 70605.0 2478.14  15
   1 -11  -5 66816.0 2325.83  10
   1  11  -5 68403.6 2348.36  12
  -1  11   5 64242.5 2322.68  49
   1  11  -5 73406.9 2233.43  38
   1  11  -4 144332. 4007.00  14
   1  11  -4 134865. 3917.87  12
   1 -11  -4 140227. 3938.28  10
  -1  11   4 135536. 3924.79  49
   1 -11  -3 314.080 343.266  10
   1  11  -3 51.8768 381.029  12
   1  11  -3-272.258 466.804  14
  -1  11   3-158.774 388.726  49
  -1  11   3 275.568 380.613  15
   1  11  -2 164026. 4286.25  12
   1 -11  -2 160484. 4286.99  10
  -1  11   1 112402. 3328.85  12
  -1 -11   1 120613. 3349.41  10
   1 -11  -1 112924. 3321.36  10
  -1  11   0 2831.88 513.424  12
  -1 -11   0 4253.32 551.594  10
  -1  11  -1 14637.1 940.932  12
  -1 -11  -1 14562.3 916.932  10
  -1  11  -2 173256. 4627.09  12
  -1 -11  -2 172905. 4588.74  10
   1  11   2 166871. 4499.82  49
   1  11   2 171750. 4741.11  15
  -1  11  -2 162559. 4889.53  14
  -1  11  -3 104637. 3382.65  13
  -1 -11  -3 114806. 3346.13  10
  -1  11  -3 117681. 3412.61  12
   1  11   3 111287. 3290.38  49
  -1  11  -3 110576. 3258.09  49
  -1  11  -3 114448. 3625.31  14
   1  11   3 110488. 3463.14  15
  -1 -11  -4 34890.4 1528.70  43
  -1  11  -4 32031.9 1549.90  13
  -1 -11  -4 33277.1 1517.71  10
  -1  11  -4 33330.8 1560.51  12
   1  11   4 32898.8 1471.90  49
   1  11   4 34839.8 1485.91  47
  -1  11  -4 33487.3 1448.05  49
   1  11   4 36641.4 1699.10  15
  -1  11  -4 34417.5 1704.14  14
  -1 -11  -5 14573.0 986.165  43
  -1  11  -5 17013.1 1122.59  13
  -1  11  -5 17822.2 1122.30  12
  -1 -11  -5 15457.5 1014.03  10
  -1  11  -5 13573.9 910.821  49
   1  11   5 16372.2 1018.19  47
   1  11   5 16219.4 1018.55  49
   1  11   5 14905.8 1117.47  15
  -1  11  -5 16442.5 1201.64  14
  -1 -11  -6 53706.2 2040.02  43
   1  11   6 50655.3 2166.81  15
  -1  11  -6 49758.0 2049.41  13
  -1 -11  -6 48946.3 1991.42  10
   1  11   6 49690.7 1979.10  49
   1  11   6 50929.9 2002.09  47
  -1  11  -6 49180.0 1892.37  49
   1 -11   6 48628.5 2044.32  45
   1 -11   7 4314.38 655.960  45
  -1 -11  -7 4625.74 633.531  43
   1  11   7 3092.07 689.860  15
  -1 -11  -7 3730.69 584.961  10
  -1  11  -7 3704.84 529.070  49
   1  11   7 3494.17 613.998  47
  -1  11  -7 3359.23 476.089  38
   1  11   8 50657.5 2250.74  15
  -1 -11  -8 46202.0 1975.37  10
   1 -11   8 42752.5 2000.20  45
   1  11   8 47079.5 2004.90  47
  -1  11  -8 42535.7 1797.70  49
  -1  11  -8 46464.0 1848.87  38
   1  11   9 17795.6 1370.36  15
  -1  11  -9 15426.4 1054.46  38
  -1 -11  -9 18039.1 1196.32  10
  -1  11  -9 17676.7 1064.31  49
   1  11   9 16162.4 1183.05  47
   1 -11   9 17118.5 1238.77  45
  -1  11 -10 2849.00 533.514  38
   1  11  10 3520.56 814.298  15
   1 -11  10 4011.10 642.339  11
  -1 -11 -10 2891.43 582.511  10
   1 -11  10 2973.66 641.437  45
   1  11  10 4512.36 742.310  44
  -1  11 -11 4606.16 644.002  38
   1  11  11 4563.09 873.618  15
   1 -11  11 4216.69 649.238  11
  -1 -11 -11 4712.13 704.486  10
   1  11  11 3756.01 751.018  44
   1 -11  11 5522.27 764.761  45
  -1 -11 -11 4258.87 654.423  42
  -1  11 -12 67821.3 2597.07  38
   1  11  12 67672.9 2861.55  15
  -1 -11 -12 71232.1 2652.36  42
   1  11  12 72982.3 2843.76  44
   1  11  12 66854.7 2735.68  48
   1 -11  12 69513.8 2693.33  45
  -1 -11 -13 9093.28 850.899  42
   1  11  13 9476.56 1003.32  44
  -1 -11 -13 7977.11 824.313  10
   1 -11  13 10038.9 911.075  45
   1  11  13 8145.86 936.331  48
  -1  11 -13 9777.57 892.487  38
   1  11  14 8326.05 960.671  15
  -1  11 -14 8079.18 796.719  38
  -1 -11 -14 8057.98 743.310  10
   1 -11  14 8042.50 788.690  45
  -1  11 -15 18728.4 1145.11  38
   1  11  15 22511.3 1374.08  15
   1  11  15 22419.5 1306.25  48
   1  11  15 21383.9 1343.33  46
   1  11  15 20518.1 1262.61  44
  -1  11 -16 8922.01 714.532  38
   1  11  16 8903.40 831.598  15
   1 -11  16 8173.07 770.911  16
   1  11  16 8511.77 742.387  48
   1  11  16 9523.25 847.144  46
   1  11  16 7751.43 755.193  44
  -1 -11 -17 1190.14 369.149  36
   1 -11  17 1079.73 394.637  16
   1  11  17 1064.83 439.302  15
   1  11  17 1230.84 350.801  44
   1  11  17 1487.60 431.886  46
   1 -11  18 10376.9 619.921  16
   1  11  18 11493.7 673.240  15
   1 -12 -18 1483.82 324.098  36
   1 -12 -18 1677.09 329.695  25
  -1 -12  18 1466.82 309.046  16
   1 -12 -17 12803.8 843.960  36
   1  12 -17 13098.7 776.439  37
  -1  12  17 13922.5 882.290  15
  -1  12  17 13296.1 795.561  46
  -1  12  17 12421.4 697.810  44
   1  12 -16 27201.0 1307.19  37
   1  12 -16 26498.9 1268.91  38
  -1  12  16 27842.6 1410.04  15
  -1  12  16 29756.6 1412.62  46
  -1  12  16 28848.4 1326.84  44
   1  12 -15 11617.7 888.651  38
  -1  12  15 10755.8 981.594  15
  -1  12  15 10790.4 866.583  48
  -1  12  15 12568.8 978.432  44
  -1  12  14 333.959 516.767  15
  -1  12  14-144.977 420.310  48
   1 -12 -14-202.397 469.725   5
   1  12 -14 704.814 373.935  38
   1  12 -13 56370.5 2204.47  39
   1  12 -13 56646.4 2338.93  38
  -1  12  13 60406.0 2462.96  44
   1  12 -12 61635.9 2462.81  38
  -1  12  12 66465.7 2657.27  44
  -1  12  12 68631.6 2792.86  15
  -1  12  11 4573.43 845.304  15
   1 -12 -11 5040.89 663.317  10
  -1  12  11 5177.41 778.158  47
  -1  12  10 30151.6 1774.83  15
   1 -12 -10 31268.0 1561.07  10
  -1  12  10 34809.6 1750.53  47
   1  12 -10 30963.4 1576.17  38
  -1  12   9 78084.6 3050.98  15
   1 -12  -9 86240.0 2859.52  10
  -1  12   9 80255.5 2928.70  47
   1  12  -9 79138.3 2764.42  38
  -1  12   8 1114.25 572.342  15
   1  12  -8 704.577 353.952  38
   1 -12  -8 343.630 374.847  10
  -1  12   8 834.314 536.690  47
  -1  12   8 506.277 465.768  49
   1 -12  -7 114014. 3400.75  43
  -1  12   7 115223. 3630.64  15
   1  12  -7 105863. 3246.99  38
   1 -12  -7 107620. 3384.60  10
  -1  12   7 100901. 3376.77  49
  -1  12   7 108064. 3491.55  47
   1 -12  -6 38446.1 1678.95  43
   1  12  -6 40203.4 1757.21  12
   1 -12  -6 38886.8 1733.36  10
   1  12  -6 38272.7 1562.65  49
  -1  12   6 41098.9 1758.15  49
  -1  12   6 41060.8 1875.66  15
   1 -12  -5 12608.6 904.510  43
   1 -12  -5 12641.0 925.412  10
   1  12  -5 13599.3 976.313  12
  -1  12   5 12764.0 946.463  49
   1  12  -5 11370.4 797.493  49
  -1  12   5 14539.5 1035.92  15
   1 -12  -4 5083.23 624.801  10
   1  12  -4 4013.14 594.595  12
   1  12  -4 5175.85 571.507  49
  -1  12   4 5232.68 637.589  49
   1 -12  -3 192889. 5195.04  10
   1  12  -3 195143. 5194.43  12
   1  12  -3 191160. 5046.43  49
  -1  12   3 189984. 5190.67  49
   1  12  -3 201872. 5241.12  14
   1  12  -2 4206.99 661.589  14
   1  12  -2 4385.41 596.294  12
   1 -12  -2 3952.08 558.042  10
  -1  12   2 3993.63 585.535  12
   1  12  -2 3037.20 492.510  49
  -1  12   2 3885.53 561.825  49
  -1 -12   1 9724.87 773.527  10
  -1  12   1 7932.65 748.460  12
   1  12  -1 8027.13 757.437  12
   1  12  -1 8488.48 739.132  49
  -1  12   1 7366.88 721.593  49
   1  12  -1 8314.04 841.448  14
  -1  12   0 64035.3 2271.38  12
  -1 -12   0 62670.4 2227.39  10
   1  12   0 62679.3 2169.56  49
  -1  12   0 62449.3 2204.62  49
   1  12   0 60448.5 2288.69  14
  -1 -12  -1 108377. 3160.63  10
  -1  12  -1 102527. 3151.57  12
  -1  12  -1 97810.6 3056.90  49
   1  12   1 101451. 3046.14  49
  -1  12  -1 100060. 3477.64  14
  -1 -12  -2 5746.74 667.161  10
  -1  12  -2 6544.15 710.688  12
  -1  12  -2 6265.20 661.011  49
   1  12   2 6490.06 685.470  49
  -1  12  -3 74549.7 2658.35  13
  -1 -12  -3 78968.1 2652.43  10
  -1  12  -3 75526.9 2656.49  12
   1  12   3 76395.0 2582.03  49
  -1  12  -3 79594.2 2598.18  49
  -1  12  -3 81898.3 2933.50  14
   1  12   3 77236.7 2779.38  15
  -1 -12  -4 39843.8 1760.43  43
  -1 -12  -4 43788.8 1835.65  10
  -1  12  -4 43157.7 1870.98  12
  -1  12  -4 47360.6 1920.13  13
   1  12   4 44922.1 1830.49  49
  -1  12  -4 41191.0 1730.38  49
   1  12   4 43422.1 1790.33  47
  -1  12  -4 43807.8 2002.06  14
   1  12   4 38961.5 1891.92  15
  -1 -12  -5 2666.89 548.265  43
  -1  12  -5 2271.82 569.947  12
  -1  12  -5 1234.42 526.771  13
  -1 -12  -5 2465.53 529.542  10
  -1  12  -5 2065.14 671.244  14
  -1  12  -5 1778.64 477.668  49
   1  12   5 2464.96 530.417  47
   1  12   5 1657.51 455.977  49
   1  12   5 1118.75 525.646  15
  -1 -12  -6 24615.4 1397.59  43
  -1  12  -6 23054.5 1371.70  13
  -1 -12  -6 27448.2 1425.84  10
   1  12   6 26862.1 1391.46  49
  -1  12  -6 24518.1 1310.76  49
   1  12   6 25704.3 1387.44  47
   1  12   6 23055.5 1477.22  15
  -1 -12  -7 51058.5 2109.26  43
  -1 -12  -7 50686.5 2109.74  10
  -1  12  -7 49087.6 1965.83  49
   1  12   7 47295.7 2073.41  47
   1  12   7 50621.0 2285.66  15
  -1 -12  -8 1404.16 512.024  10
   1 -12   8 1654.99 512.656  45
   1  12   8 705.915 485.979  47
  -1  12  -8 782.258 412.230  49
   1  12   8 753.142 577.146  15
  -1 -12  -9 6322.72 784.424  10
  -1  12  -9 7358.75 745.238  49
   1  12   9 8156.15 914.483  47
   1 -12   9 7406.36 865.816  45
   1  12   9 7641.16 999.892  15
   1  12  10 61432.7 2549.02  44
  -1 -12 -10 66777.3 2537.44  10
   1 -12  10 61481.7 2453.04  11
   1 -12  10 56885.9 2493.41  45
   1  12  10 65058.2 2756.67  15
  -1 -12 -11 24659.7 1457.44  42
   1  12  11 22021.6 1465.02  44
   1  12  11 22382.3 1579.31  15
  -1 -12 -11 24984.1 1454.86  10
   1 -12  11 22713.7 1373.86  11
   1 -12  11 23545.0 1457.62  45
   1  12  12 1831.30 607.651  44
  -1 -12 -12 2044.19 527.702  42
   1  12  12 575.008 640.239  15
  -1  12 -12 948.636 382.522  38
  -1 -12 -12 981.656 453.522  10
   1  12  12 783.787 545.061  48
  -1  12 -13 26272.8 1396.73  38
   1  12  13 23983.3 1558.68  15
  -1 -12 -13 24163.5 1353.64  10
   1  12  13 24813.4 1529.74  44
   1  12  14 8765.36 860.767  44
   1  12  14 9300.64 961.702  15
  -1  12 -14 8689.07 777.072  38
  -1 -12 -14 9763.30 777.670  10
   1  12  14 7577.97 821.135  48
  -1  12 -15 4149.57 534.308  38
   1  12  15 3671.96 648.858  15
   1  12  15 4616.95 652.268  44
   1  12  15 5367.88 681.269  48
   1  12  15 4471.92 702.620  46
   1  12  16 987.784 420.615  15
   1 -12  16 1058.67 400.312  16
   1  12  16 830.277 424.248  46
   1  12  16 562.429 386.702  44
  -1 -12 -17 19420.4 918.199  36
  -1  12 -17 19279.6 894.029  37
   1 -12  17 21536.7 982.304  16
   1  12  17 20285.0 989.605  15
   1  12  17 20136.2 959.711  46
   1  12  17 20595.8 906.321  44
   1  13 -17 33348.9 1233.70  37
   1 -13 -17 34954.9 1298.44  36
  -1 -13  17 35966.4 1324.61  16
  -1  13  17 32396.4 1261.36  15
   1  13 -16 1262.56 368.046  37
  -1  13  16 863.668 435.990  15
  -1  13  16 598.706 418.992  46
  -1  13  16 921.227 397.968  44
   1  13 -15 39452.5 1598.48  38
  -1  13  15 40494.6 1750.51  15
  -1  13  15 37789.4 1610.60  48
  -1  13  15 37689.5 1646.68  44
  -1  13  14 2118.24 551.941  44
  -1  13  14 150.819 481.453  15
  -1  13  14 805.826 445.020  48
   1 -13 -14 1668.70 464.356   5
   1  13 -14 1230.51 407.851  38
   1  13 -13 9340.18 837.672  38
   1  13 -13 9718.93 839.813  39
  -1  13  13 7602.55 885.577  15
   1  13 -12 2240.27 509.108  38
   1 -13 -12 1829.19 430.668  10
  -1  13  12 2336.30 631.909  44
  -1  13  11 114068. 3855.98  15
  -1  13  11 107374. 3663.03  47
   1  13 -11 107229. 3491.33  38
   1 -13 -10 4837.87 693.630  10
  -1  13  10 5669.36 837.195  47
  -1  13  10 5271.93 852.081  15
   1 -13  -9 43498.1 1953.45  10
  -1  13   9 47700.8 2127.59  47
  -1  13   9 45480.3 2156.55  15
   1 -13  -8 1610.21 526.957  10
  -1  13   8 1775.24 562.925  47
  -1  13   8 1589.04 600.626  15
   1 -13  -7 38509.1 1769.89  43
   1 -13  -7 40749.7 1835.73  10
  -1  13   7 39929.2 1915.81  47
  -1  13   7 41503.2 1881.29  49
  -1  13   7 42143.9 2001.12  15
   1 -13  -6 10102.8 866.827  43
   1  13  -6 10222.5 912.383  12
   1 -13  -6 10072.4 872.941  10
   1  13  -6 9384.78 777.290  49
  -1  13   6 9830.21 876.431  49
  -1  13   6 9684.78 970.118  15
   1 -13  -5 125842. 3854.89  43
   1 -13  -5 133123. 3950.72  10
   1  13  -5 132876. 3963.45  12
   1  13  -5 131344. 3752.92  49
  -1  13   5 128616. 3951.29  49
  -1  13   5 132240. 4025.28  15
   1 -13  -4 4865.82 652.965  10
   1  13  -4 4477.53 682.310  12
   1  13  -4 5875.48 612.650  49
  -1  13   4 5220.45 674.410  49
   1 -13  -3 2609.17 538.394  10
   1  13  -3 2582.78 573.297  12
   1  13  -3 2280.86 590.109  14
  -1  13   3 2847.33 564.916  12
  -1  13   3 2216.38 530.597  49
   1  13  -3 2613.16 484.694  49
  -1  13   2 9372.79 847.576  12
   1  13  -2 8917.56 829.235  12
   1  13  -2 7805.09 730.192  49
  -1  13   2 9447.02 845.031  49
   1  13  -2 8609.52 880.885  14
  -1  13   1 150208. 4306.78  12
   1  13  -1 148457. 4266.85  12
  -1  13   1 143489. 4242.29  49
   1  13  -1 145570. 4149.17  49
   1  13  -1 150369. 4276.14  14
   1  13   0 11153.2 907.787  12
  -1  13   0 9442.78 888.091  12
  -1 -13   0 10394.0 902.335  10
  -1  13   0 10552.3 873.778  49
   1  13   0 10209.8 837.942  49
   1  13   0 13019.7 1024.34  14
  -1 -13  -1 59019.6 2193.65  10
  -1  13  -1 59260.5 2251.82  12
  -1  13  -1 57348.7 2170.64  49
   1  13   1 55759.3 2127.11  49
  -1  13  -1 52345.8 2436.16  14
  -1  13  -2 4227.15 917.421  14
  -1  13  -2 3387.12 661.996  13
  -1  13  -2 3026.91 613.845  12
  -1 -13  -2 4795.79 641.514  10
   1  13   2 2964.11 539.036  49
  -1  13  -2 2328.40 525.686  49
  -1 -13  -3 16792.3 1103.35  43
  -1  13  -3 15735.8 1148.92  13
  -1  13  -3 17508.2 1191.49  12
  -1 -13  -3 15383.7 1077.49  10
   1  13   3 14064.1 1008.14  49
   1  13   3 14854.5 1024.23  47
  -1  13  -3 14939.7 1043.99  49
  -1  13  -3 17004.8 1304.16  14
  -1 -13  -4 2182.33 544.633  43
  -1  13  -4 2397.93 644.077  12
  -1  13  -4 1909.63 581.805  13
  -1  13  -4 1760.02 704.565  14
  -1 -13  -4 2088.27 571.383  10
   1  13   4 2143.95 518.529  47
   1  13   4 2718.56 576.768  49
  -1  13  -4 2046.59 458.276  49
   1  13   4 2302.91 652.114  15
  -1 -13  -5 94527.8 3159.91  43
  -1 -13  -5 96461.7 3216.47  10
  -1  13  -5 93666.5 3154.06  13
  -1  13  -5 89886.4 3191.77  12
  -1  13  -5 93620.9 3070.92  49
   1  13   5 95824.3 3164.02  49
   1  13   5 92064.1 3119.98  47
  -1  13  -5 101857. 3443.67  14
   1  13   5 94036.1 3367.87  15
  -1 -13  -6 2261.37 591.499  43
  -1  13  -6 2680.52 634.151  13
  -1 -13  -6 2785.66 587.452  10
  -1  13  -6 2725.17 541.923  49
   1  13   6 2829.89 580.719  47
   1  13   6 3171.35 766.483  15
  -1 -13  -7 1816.68 559.484  43
  -1 -13  -7 559.698 436.790  10
   1  13   7 1885.40 614.166  47
  -1  13  -7 1649.22 459.660  49
   1  13   7 1324.65 621.143  15
  -1 -13  -8-81.9947 447.080  10
   1  13   8 492.639 523.656  47
  -1  13  -8 1496.21 450.162  49
   1  13   8 391.585 574.303  15
   1  13   9 57296.1 2434.76  44
  -1 -13  -9 63072.2 2475.85  10
   1  13   9 61503.8 2481.35  47
  -1  13  -9 57326.0 2213.58  49
   1  13   9 56858.4 2578.06  15
  -1 -13 -10 2280.84 592.898  10
   1 -13  10 2496.30 563.126  11
   1  13  10 4050.18 729.573  44
   1  13  10 3799.02 807.794  15
   1 -13  11 31116.2 1578.85  11
   1  13  11 31398.1 1741.63  44
  -1 -13 -11 33006.6 1679.57  42
   1  13  11 33312.5 1865.51  15
   1  13  12 17197.6 1257.25  44
  -1 -13 -12 14543.5 1071.95  10
   1  13  12 15611.9 1217.82  48
  -1 -13 -13 23319.1 1273.01  42
   1  13  13 25839.5 1478.02  44
  -1 -13 -13 24947.8 1311.68  10
   1  13  13 24046.2 1478.26  15
   1  13  13 23992.6 1432.96  48
   1  13  14 4378.31 718.468  15
   1  13  14 3646.19 618.408  44
   1  13  14 5217.46 686.846  48
   1 -13  15 30008.8 1404.82  16
   1  13  15 28293.0 1393.92  44
   1  13  15 27148.5 1342.53  48
   1  13  15 29213.5 1447.38  46
   1  13  16 3543.46 511.573  15
   1 -13  16 3517.20 464.485  16
   1  13  16 3130.14 466.671  44
   1  13  16 3256.34 496.898  46
   1  13  17 418.626 248.163  46
   1  14 -16 3092.87 437.933  37
   1 -14 -16 3920.75 480.525  36
  -1  14  16 3240.18 491.189  46
  -1  14  16 2890.42 418.502  44
   1  14 -15 11212.6 807.889  37
  -1  14  15 11302.9 776.144  48
  -1  14  15 10330.7 836.575  46
  -1  14  15 11431.8 826.033  44
  -1  14  15 11921.8 871.127  15
  -1  14  14 1391.19 500.957  44
  -1  14  14 1033.96 472.088  15
  -1  14  14 1379.02 431.679  48
   1 -14 -14 1583.85 427.492   5
   1  14 -13 56080.0 2146.78  39
  -1  14  13 58428.1 2336.95  44
  -1  14  13 61855.4 2350.17  48
  -1  14  13 61889.1 2395.49  15
   1 -14 -12 238.866 342.275  10
  -1  14  12 580.388 507.977  15
   1 -14 -11 268.326 402.362  10
  -1  14  11 503.062 502.872  44
  -1  14  10 3225.06 694.777  47
  -1  14  10 2726.97 694.321  15
   1 -14  -9 84293.8 2911.15  10
  -1  14   9 81258.2 3019.79  47
  -1  14   9 76249.7 3032.15  15
   1 -14  -8 1068.94 496.747  10
  -1  14   8 1514.37 590.990  47
  -1  14   8 979.301 625.322  15
   1 -14  -7 27956.4 1485.83  43
   1 -14  -7 28038.8 1511.87  10
  -1  14   7 27955.8 1551.94  49
  -1  14   7 27609.3 1560.13  47
  -1  14   7 25023.3 1554.71  15
   1 -14  -6 7499.72 801.037  43
   1 -14  -6 6305.99 770.133  10
   1  14  -6 4463.87 696.676  12
   1  14  -6 5547.36 636.296  49
  -1  14   6 5218.23 806.436  47
  -1  14   6 6327.32 822.004  49
  -1  14   6 5911.55 788.384  15
   1 -14  -5 12152.7 961.488  43
   1  14  -5 13708.6 939.880  49
  -1  14   5 11855.9 1004.84  49
  -1  14   5 15377.1 1138.95  12
   1 -14  -5 11901.0 999.048  10
   1  14  -5 12574.7 1031.49  12
   1 -14  -4 3935.22 626.645  43
   1  14  -4 2603.10 597.417  12
   1 -14  -4 3947.13 640.224  10
  -1  14   4 5132.14 720.242  12
  -1  14   4 3397.34 613.573  49
   1  14  -4 4207.50 588.018  49
   1  14  -3 142356. 4254.22  12
  -1  14   3 141499. 4271.14  12
   1  14  -3 139305. 4069.85  49
  -1  14   3 142048. 4247.38  49
  -1  14   2 9441.46 910.265  12
   1  14  -2 11662.0 993.015  12
   1  14  -2 11643.7 894.415  49
  -1  14   2 10002.5 901.928  49
   1  14  -2 10072.9 934.147  14
   1  14  -1 29313.9 1540.88  12
  -1  14   1 29085.3 1535.17  12
   1  14  -1 28652.3 1439.75  49
  -1  14   1 29564.5 1525.64  49
   1  14  -1 25670.8 1437.64  14
  -1  14   0 10804.2 1255.73  14
   1  14   0 11492.4 977.724  12
  -1  14   0 10658.1 952.749  12
   1  14   0 10494.2 890.345  49
  -1  14   0 10605.6 936.098  49
  -1  14  -1 48681.9 2106.36  13
  -1  14  -1 52509.7 2188.79  12
   1  14   1 51721.6 2145.72  12
  -1 -14  -1 53828.0 2161.16  10
   1  14   1 51862.9 2088.60  49
  -1  14  -1 55887.3 2168.22  49
  -1  14  -1 49755.5 2410.84  14
  -1 -14  -2 1263.07 514.305  10
  -1  14  -2 1552.42 591.457  12
  -1  14  -2 1887.43 613.326  13
   1  14   2 1567.54 497.323  49
  -1  14  -2 1207.36 467.047  49
   1  14   2 1734.24 505.138  47
  -1 -14  -3 120394. 3917.08  43
  -1 -14  -3 131122. 3983.42  10
  -1  14  -3 129344. 4028.38  12
  -1  14  -3 128649. 3949.46  13
   1  14   3 128880. 3948.81  49
   1  14   3 126667. 3871.95  47
  -1  14  -3 127865. 3903.66  49
  -1  14  -3 128205. 4165.66  14
  -1 -14  -4 76.3561 467.811  43
   1  14   4 455.293 483.887  49
   1  14   4 217.651 453.663  47
  -1  14  -4 142.981 419.365  49
  -1 -14  -4 390.418 425.665  10
  -1  14  -4 806.835 518.894  13
  -1  14  -4 705.214 675.061  14
  -1  14  -4 161.619 534.750  12
  -1 -14  -5 77.8692 440.884  43
  -1 -14  -5 320.996 425.754  10
  -1  14  -5-223.516 501.726  13
   1  14   5 234.844 448.589  49
  -1  14  -5 71.8972 407.073  49
   1  14   5 302.929 468.753  47
  -1 -14  -6 6789.71 814.677  43
  -1 -14  -6 6244.95 808.480  10
   1  14   6 6160.17 805.754  47
  -1  14  -6 7419.44 772.161  49
   1  14   6 6427.58 926.509  15
  -1 -14  -7 72705.0 2771.10  43
  -1 -14  -7 74509.1 2787.08  10
   1  14   7 73954.8 2777.78  47
  -1  14  -7 73795.1 2655.39  49
   1  14   7 71821.0 2936.23  15
  -1 -14  -8 168.569 482.987  10
   1  14   8-84.3273 521.951  47
  -1  14  -8 207.104 386.069  49
   1  14   8 99.4246 633.953  15
  -1 -14  -9 2908.58 639.900  10
   1  14   9 2973.02 631.988  44
   1  14   9 3883.43 856.280  15
  -1 -14 -10 2312.94 565.989  10
   1 -14  10 2018.98 500.015  11
   1  14  10 1951.16 620.209  44
   1  14  10 2241.63 747.692  15
  -1 -14 -11 75893.2 2749.27  10
   1  14  11 77502.0 2904.27  44
  -1 -14 -12 2804.00 554.312  10
  -1 -14 -12 3012.72 543.926  42
   1  14  12 3272.28 722.132  15
   1  14  13 53436.1 2145.47  44
  -1 -14 -13 48763.0 1913.73  10
   1  14  13 54200.7 2181.04  15
   1  14  13 46829.3 2032.38  48
   1  14  14-62.1397 446.390  15
   1 -14  14 56.3658 355.944  16
   1  14  14 847.521 475.781  44
   1  14  14 59.6494 372.967  48
   1  14  14 189.320 398.508  46
   1 -14  15 4290.80 502.378  16
   1  14  15 3426.65 518.396  48
   1  14  15 5304.90 614.686  46
   1  14  15 3624.88 534.050  44
   1  14  16-35.1329 297.966  46
   1  14  16-191.831 292.427  44
  -1  14 -16 348.819 267.477  37
  -1 -14 -16-64.6874 294.443  36
   1  15 -16 950.811 288.949  37
  -1  15  15 13598.2 777.780  48
  -1  15  15 13062.5 848.002  46
  -1  15  15 15107.3 840.636  44
   1  15 -15 14328.1 817.492  37
  -1  15  14 20033.7 1141.95  44
  -1  15  14 23580.5 1168.46  48
   1 -15 -14 20581.3 1057.54   5
   1  15 -14 21451.8 1114.68  37
   1  15 -13 6289.13 628.763  39
  -1  15  13 6317.30 703.996  44
  -1  15  13 6258.00 710.938  48
   1  15 -12 7545.35 768.064  39
  -1  15  12 8657.56 871.192  44
  -1  15  12 8708.58 908.104  15
  -1  15  11 73351.7 2587.91  12
  -1  15  11 78644.1 2846.96  15
  -1  15  10 5128.98 680.155  12
  -1  15  10 4631.34 763.697  47
  -1  15   9 19878.1 1352.95  47
  -1  15   9 16528.1 1282.16  15
  -1  15   8 34966.7 1831.61  47
  -1  15   8 35846.4 1764.42  12
   1 -15  -8 35227.3 1756.60  10
   1 -15  -7 17570.2 1184.11  43
  -1  15   7 15915.2 1230.18  47
  -1  15   7 16448.9 1192.01  49
  -1  15   7 16345.1 1204.55  12
   1 -15  -7 16530.2 1185.25  10
   1 -15  -6 3564.01 626.939  43
  -1  15   6 2855.89 647.177  47
  -1  15   6 3327.86 657.753  49
  -1  15   6 3638.44 693.154  12
   1 -15  -5 35693.1 1728.80  43
  -1  15   5 34022.6 1749.39  49
  -1  15   5 36262.1 1810.24  47
   1  15  -5 32452.3 1552.64  49
  -1  15   5 32549.9 1719.68  12
   1  15  -5 32695.1 1698.79  12
   1 -15  -4 20718.0 1290.25  43
  -1  15   4 22306.3 1378.98  12
   1  15  -4 20037.9 1335.18  12
   1  15  -4 19719.2 1207.07  49
  -1  15   4 21158.9 1332.35  49
  -1  15   3-323.406 495.301  12
   1  15  -3-79.0631 527.802  12
   1  15  -3-205.054 409.908  49
  -1  15   3 480.277 485.233  49
  -1  15   2 25334.0 1487.44  12
   1  15  -2 24868.3 1484.62  12
   1  15  -2 23790.1 1370.14  49
  -1  15   2 25943.0 1491.15  49
   1  15  -2 25479.3 1440.86  14
  -1  15   1 50671.2 2179.12  12
   1  15  -1 48745.8 2129.78  12
  -1  15   1 48738.3 2102.56  49
   1  15  -1 50922.6 2068.03  49
  -1  15   1 47770.8 2448.84  14
   1  15   0 2523.96 621.337  12
  -1  15   0 2124.95 821.130  14
  -1  15   0 1551.58 570.152  12
   1  15   0 1753.80 498.133  49
  -1  15   0 2249.20 591.470  49
  -1  15  -1 7429.40 891.836  12
  -1  15  -1 7563.66 871.817  13
  -1  15  -1 8307.94 1030.68  14
   1  15   1 9843.96 987.235  12
   1  15   1 8411.40 833.654  49
  -1  15  -1 9623.38 916.417  49
   1  15   1 9077.27 844.871  47
  -1 -15  -2 36024.9 1786.10  43
   1  15   2 37853.3 1872.81  12
  -1 -15  -2 35738.3 1803.91  10
  -1  15  -2 37189.6 1781.60  13
  -1  15  -2 38463.2 1887.39  12
   1  15   2 38000.9 1758.84  47
   1  15   2 37151.0 1794.05  49
  -1  15  -2 35633.1 1764.57  49
  -1  15  -2 37473.0 1984.75  14
  -1 -15  -3 47520.7 2129.77  43
  -1 -15  -3 46099.6 2101.33  10
  -1  15  -3 52146.7 2242.79  12
  -1  15  -3 46518.8 2047.49  13
   1  15   3 46613.1 2014.86  47
  -1  15  -3 46861.2 2046.11  49
   1  15   3 48573.9 2107.37  49
  -1  15  -3 49915.6 2316.00  14
  -1 -15  -4 48975.8 2153.25  43
  -1 -15  -4 48666.0 2155.73  10
  -1  15  -4 49124.3 2084.78  13
  -1  15  -4 49134.5 2218.06  12
   1  15   4 49805.4 2170.63  49
  -1  15  -4 49371.6 2093.22  49
   1  15   4 51477.7 2123.68  47
  -1  15  -4 43857.2 2196.80  14
  -1 -15  -5 68252.5 2606.11  43
  -1  15  -5 66136.4 2500.58  49
   1  15   5 66650.4 2587.23  49
   1  15   5 63864.7 2533.37  47
  -1 -15  -5 62531.7 2556.14  10
  -1  15  -5 61626.9 2457.60  13
  -1 -15  -6 8758.74 921.286  43
   1  15   6 9415.18 955.273  47
  -1  15  -6 9650.24 894.395  49
  -1 -15  -6 8331.15 903.947  10
  -1 -15  -7 1750.40 521.791  43
   1  15   7 1338.56 563.958  47
  -1  15  -7 933.609 458.643  49
  -1 -15  -7 936.222 516.582  10
   1  15   8 23037.6 1430.79  47
  -1  15  -8 19941.5 1214.09  49
  -1 -15  -9 52297.8 2232.35  10
   1  15   9 52789.0 2286.12  44
  -1 -15 -10 3024.05 566.116  10
   1 -15  10 2462.04 522.721  11
   1  15  10 3333.15 680.514  44
   1  15  10 1809.86 667.074  15
  -1 -15 -11 23628.6 1340.28  10
  -1 -15 -11 22545.4 1318.31  42
   1  15  11 24381.4 1508.48  15
  -1 -15 -12 18184.3 1104.36  42
   1  15  12 21904.9 1313.67  44
   1  15  12 21552.7 1309.30  48
  -1 -15 -12 19359.1 1140.00  10
   1  15  13 10692.3 897.796  44
  -1 -15 -13 10780.6 784.398  10
   1  15  13 10963.6 891.597  48
   1  15  14-51.0145 380.086  44
   1 -15  14-215.990 300.759  16
   1  15  14 181.984 298.450  12
   1  15  14 371.031 408.581  46
   1  15  14 50.0255 353.867  48
   1  15  15 21312.2 950.729  48
   1  15  15 22984.6 1048.13  46
   1  15  15 24069.1 1037.80  44
  -1  16  15 745.146 295.018  46
   1  16 -15-121.431 249.029  37
   1 -16 -15 663.264 278.403  36
   1  16 -14 1786.26 368.677  37
  -1  16  14 1441.81 393.356  44
  -1  16  14 1212.90 376.274  48
   1 -16 -14 1480.91 358.477   5
   1  16 -13 8300.06 695.632  37
   1  16 -13 7745.15 641.183  39
  -1  16  13 7688.98 731.471  44
  -1  16  13 7877.47 706.590  48
   1 -16 -13 7406.35 664.378   5
  -1  16  12 28085.6 1467.26  44
   1  16 -12 28383.2 1378.08  37
   1  16 -12 30090.5 1392.48  39
  -1  16  11 1227.81 507.487  44
  -1  16  11 1097.46 457.479  12
  -1  16  10 51580.1 2059.15  12
  -1  16   9 11540.4 1050.16  47
  -1  16   9 14212.5 1036.98  12
  -1  16   8 3364.35 655.869  47
  -1  16   8 2762.09 657.500  12
  -1  16   7 10382.5 1031.22  47
   1 -16  -7 10486.7 941.579  43
   1 -16  -6 39776.0 1872.96  43
  -1  16   6 46852.0 2085.56  49
  -1  16   6 41734.2 2012.54  47
  -1  16   6 41127.7 1959.86  12
   1 -16  -5 7194.97 833.281  43
  -1  16   5 6067.95 805.719  49
  -1  16   5 6435.24 839.579  47
   1  16  -5 7024.38 725.066  49
  -1  16   5 6602.69 832.326  12
   1  16  -5 7294.72 883.846  12
   1 -16  -4 14405.4 1113.13  43
  -1  16   4 15463.7 1219.44  12
   1  16  -4 15735.9 1213.25  12
   1  16  -4 16153.4 1081.64  49
  -1  16   4 15089.7 1191.95  49
   1 -16  -3 46758.1 2092.65  43
   1  16  -3 47022.5 2148.21  12
  -1  16   3 46545.2 2123.28  12
   1  16  -3 45319.7 1972.22  49
  -1  16   3 50744.3 2197.24  49
  -1  16   3 47210.5 2457.90  14
  -1  16   2 19970.6 1409.21  12
   1  16  -2 23703.7 1489.25  12
   1  16  -2 22434.7 1337.38  49
  -1  16   2 22343.6 1412.04  49
  -1  16   2 20130.4 1630.09  14
  -1  16   1 515.801 492.692  12
  -1  16   1 102.717 786.602  14
   1  16  -1 1001.60 576.474  12
   1  16  -1 150.709 431.888  49
  -1  16   1 247.542 489.503  49
  -1  16   0 35025.7 1819.03  12
   1  16   0 36883.8 1863.59  12
   1  16   0 36032.7 1686.23  47
  -1  16   0 35014.0 1789.50  49
   1  16   0 34199.9 1725.72  49
  -1  16   0 35118.2 2013.05  14
   1  16   1 36223.8 1877.70  12
  -1  16  -1 40509.6 1985.39  12
   1  16   1 40662.5 1891.86  49
   1  16   1 39351.8 1796.75  47
  -1  16  -1 37404.3 1827.47  49
  -1  16  -1 36557.2 2007.03  14
  -1 -16  -2 1000.85 516.373  43
   1  16   2 1185.02 511.626  47
  -1  16  -2 639.886 510.149  49
   1  16   2 404.971 458.730  49
   1  16   2 675.607 563.899  12
  -1  16  -2-368.019 695.180  14
  -1  16  -2 175.403 537.399  12
  -1 -16  -3 3764.65 726.328  43
   1  16   3 3707.39 685.131  49
   1  16   3 4363.14 695.807  47
  -1  16  -3 4431.72 705.243  49
  -1  16  -3 3862.60 737.536  12
  -1  16  -3 4189.19 875.430  14
   1  16   3 4506.73 779.068  12
  -1 -16  -4 68651.2 2710.16  43
   1  16   4 71717.8 2662.89  47
   1  16   4 70822.3 2704.90  49
  -1  16  -4 68539.3 2610.20  49
  -1 -16  -4 68280.8 2723.50  10
   1  16   4 69720.5 2744.43  12
  -1 -16  -5 11693.4 1029.09  43
   1  16   5 14036.1 1102.09  47
  -1  16  -5 12986.2 1036.40  49
  -1 -16  -5 12660.3 1106.00  10
   1  16   6 48879.0 2191.33  47
  -1  16  -6 51545.6 2124.77  49
  -1 -16  -6 50962.8 2213.11  43
   1  16   7 42428.6 2027.01  47
  -1  16  -7 42127.4 1855.24  49
   1  16   8 20034.8 1334.71  44
  -1 -16  -8 21523.5 1353.94  10
   1 -16   9-268.494 370.653  11
  -1 -16  -9 378.167 428.218  10
  -1 -16 -10 35580.2 1684.65  42
   1  16  10 36899.7 1780.25  44
   1 -16  10 35345.1 1580.37  11
  -1 -16 -10 37017.9 1711.66  10
   1  16  11 13988.4 1057.84  44
  -1 -16 -11 13420.2 944.973  42
   1  16  11 14148.3 1065.39  48
  -1 -16 -11 14048.3 985.224  10
   1  16  12-61.5613 411.032  44
   1  16  12 370.513 463.376  48
  -1 -16 -12 256.866 336.964  10
   1  16  12 959.070 434.420  12
   1  16  13 25413.6 1239.24  44
   1  16  13 22595.6 1060.24  12
   1  16  13 21977.3 1181.97  48
   1  16  14 17252.3 907.197  48
   1  16  14 19712.3 1002.87  46
  -1  16 -14 18781.9 890.028  37
   1  16  14 19438.9 964.088  44
  -1  17  14 18835.9 906.211  46
  -1  17  14 18625.0 859.071  44
   1  17 -13-196.074 319.705  37
  -1  17  13 89.3278 364.124  44
  -1  17  13-339.601 354.126  48
   1 -17 -13-194.079 299.233   5
  -1  17  12 18563.7 1080.33  44
  -1  17  12 16680.8 1020.71  48
   1  17 -12 16365.4 945.795  37
   1  17 -12 16907.1 967.168  39
  -1  17  11 3964.56 568.219  12
   1  17 -11 4913.85 606.345  39
   1  17 -11 5615.26 624.964  37
  -1  17  10 6524.08 707.708  12
  -1  17  10 5945.40 753.791  44
   1  17 -10 6016.36 654.197  37
  -1  17   9 4430.04 635.373  12
  -1  17   9 5796.13 757.126  47
   1  17  -9 4581.96 606.563  37
  -1  17   8 45372.1 1940.98  12
   1  17  -8 41891.9 1816.20  37
  -1  17   7 1722.04 567.587  47
  -1  17   7 1844.22 549.123  12
   1 -17  -6-217.968 440.433  43
  -1  17   6 250.255 511.025  47
  -1  17   6-333.040 515.340  49
  -1  17   6 401.702 454.868  12
   1 -17  -5 8874.01 885.351  43
   1  17  -5 8261.94 800.609  49
  -1  17   5 8140.54 917.396  47
  -1  17   5 8248.95 913.810  49
   1 -17  -4 69396.6 2632.30  43
  -1  17   4 71041.2 2696.29  47
   1  17  -4 68741.3 2496.22  49
  -1  17   4 68583.3 2689.24  49
  -1  17   4 60210.3 2809.90  14
   1 -17  -3 2489.77 656.296  43
  -1  17   3 1901.76 613.151  12
  -1  17   3 2712.10 915.554  14
   1  17  -3 1799.65 530.660  49
  -1  17   3 2149.20 628.462  49
   1 -17  -2 49217.0 2134.22  43
   1  17  -2 47994.8 2160.04  12
  -1  17   2 44484.6 2144.42  12
   1  17  -2 44817.0 1982.17  49
  -1  17   2 49575.8 2182.63  49
  -1  17   2 42726.1 2260.05  14
   1  17  -1 12446.5 1042.64  49
  -1  17   1 14047.6 1119.73  49
   1  17  -1 14178.3 1009.66  47
  -1  17   1 15418.7 1242.45  12
  -1  17   1 11978.7 1273.37  14
   1  17  -1 11798.0 1126.77  12
  -1  17   0 7814.78 872.349  49
   1  17   0 7960.55 846.029  49
   1  17   0 6826.51 764.003  47
   1  17   0 9020.42 965.405  12
  -1  17   0 7197.17 978.778  14
  -1  17   0 6931.32 900.094  12
  -1 -17  -1 2301.00 620.448  43
   1  17   1 3704.03 764.617  12
  -1  17  -1 3647.67 753.426  12
  -1  17  -1 3506.68 797.871  14
   1  17   1 2366.54 564.030  47
   1  17   1 3950.13 683.281  49
  -1  17  -1 3361.91 651.958  49
  -1 -17  -2 81628.8 3056.55  43
   1  17   2 81161.5 3056.77  12
  -1  17  -2 82877.6 3111.95  12
  -1  17  -2 85591.2 3026.82  49
   1  17   2 81365.0 2996.55  49
   1  17   2 80748.8 2897.59  47
  -1  17  -2 88751.5 3171.17  14
  -1 -17  -3 17424.2 1302.13  43
  -1  17  -3 21604.1 1341.26  49
   1  17   3 22736.8 1380.57  49
   1  17   3 18870.4 1254.15  47
  -1 -17  -4 1076.77 553.060  43
   1  17   4 311.416 486.911  47
  -1  17  -4 385.725 472.737  49
  -1 -17  -5 4244.47 724.205  43
   1  17   5 4507.92 732.744  47
  -1  17  -5 4393.41 641.841  49
  -1  17  -6 46541.0 2016.57  49
   1  17   6 51604.3 2186.50  47
  -1 -17  -6 49856.6 2176.58  43
   1  17   6 50953.1 2192.35  12
   1  17   7 1330.66 558.825  47
   1  17   7 1758.31 609.130  44
  -1 -17  -7 1673.29 542.024  10
   1  17   7 946.210 562.930  12
  -1 -17  -8 50226.1 2124.20  10
   1  17   8 49250.8 2102.19  12
   1  17   9 6523.09 782.005  44
   1 -17   9 7094.72 703.732  11
  -1 -17  -9 7861.33 808.704  10
   1  17   9 6289.26 758.065  12
  -1 -17 -10 17033.1 1076.12  42
   1  17  10 15754.2 1104.01  44
   1 -17  10 14627.4 908.010  11
   1  17  10 18129.8 1105.57  12
   1  17  11 2044.91 523.005  48
  -1 -17 -11 2333.00 461.070  42
   1  17  11 2973.56 565.710  44
   1  17  11 1334.90 469.556  12
   1  17  12 52559.6 1902.24  48
   1  17  12 48682.4 1766.76  12
   1  17  12 52282.6 1902.37  44
   1  17  13 240.750 332.844  44
   1  17  13 399.263 317.753  48
   1  17  13-122.838 335.774  46
  -1  17 -13 168.265 241.772  37
  -1  18  13 380.303 307.078  44
  -1  18  13 378.996 257.908  48
   1  18 -12 12684.8 714.882  37
  -1  18  12 12494.2 791.391  48
   1 -18 -12 13667.3 807.975   5
  -1  18  12 13204.0 827.452  44
   1  18 -11 288.349 306.431  39
   1  18 -11 164.133 278.694  37
  -1  18  11 105.470 378.821  44
  -1  18  11-231.533 342.915  12
   1  18 -10 44887.5 1776.74  39
   1  18 -10 44021.5 1639.41  37
  -1  18  10 45045.6 1835.74  44
  -1  18  10 42171.9 1675.11  12
   1  18  -9 50.5431 309.644  37
  -1  18   9-66.0679 421.271  44
  -1  18   9 578.867 428.250  12
  -1  18   8 714.251 520.837  47
  -1  18   8 64.9536 429.845  12
  -1  18   7 301.184 489.319  47
  -1  18   7 495.238 459.775  12
   1 -18  -6 66978.3 2488.19  43
  -1  18   6 72920.3 2644.49  12
  -1  18   5-81.0726 453.380  49
  -1  18   5 317.547 476.085  47
  -1  18   5-157.388 529.923  12
  -1  18   4 13809.9 1113.87  47
  -1  18   4 13671.6 1091.16  49
   1 -18  -4 13497.7 1073.01  43
  -1  18   4 14513.3 1163.24  12
   1  18  -4 12825.9 1074.11  12
   1  18  -3 3328.76 618.902  49
  -1  18   3 4680.59 702.969  47
  -1  18   3 4431.49 736.675  49
   1 -18  -3 4338.95 703.682  43
   1  18  -3 3210.63 678.503  12
  -1  18   3 3844.68 721.404  12
  -1  18   2 43042.1 1997.95  47
   1  18  -2 44741.0 1946.79  49
  -1  18   2 44190.4 2053.49  49
   1 -18  -2 43841.2 2028.01  43
   1  18  -2 43640.0 2053.68  12
  -1  18   2 45128.7 2109.17  12
  -1  18   1 248.210 485.401  49
   1  18  -1 1272.08 533.552  49
   1  18  -1 334.118 506.472  12
  -1  18   1 344.866 549.848  12
  -1  18   0 43008.0 1990.54  49
   1  18   0 40130.3 1878.98  49
   1  18   0 42226.5 1811.12  47
  -1 -18   0 43259.4 2022.46  43
   1  18   0 43159.9 2044.92  12
  -1  18   0 41721.8 2019.02  12
   1  18   1 342.849 441.423  47
   1  18   1 234.952 409.713  49
  -1  18  -1 319.708 468.814  49
  -1 -18  -1 167.650 486.058  43
  -1  18  -1 950.669 518.314  12
   1  18   1-336.118 621.659  12
  -1  18  -2 28461.4 1521.44  49
   1  18   2 22440.1 1347.60  47
   1  18   2 25140.9 1492.65  49
  -1 -18  -2 24601.6 1493.33  43
   1  18   2 24774.2 1508.70  12
  -1  18  -2 26291.9 1569.83  12
   1  18   3 942.242 444.158  47
  -1  18  -3 455.632 455.547  49
  -1 -18  -3 486.188 475.401  43
   1  18   3 165.295 570.872  12
   1  18   4 76829.2 2781.02  47
  -1  18  -4 78879.5 2798.38  49
  -1 -18  -4 82599.9 2924.47  43
   1  18   4 74839.9 2854.00  12
   1  18   5 393.293 506.409  12
  -1  18  -6 24974.2 1325.67  49
   1  18   6 27062.8 1501.05  12
  -1  18  -7-55.5994 347.629  49
   1  18   7 272.633 438.750  44
   1  18   7 71.6589 456.912  12
   1  18   8 26379.9 1432.73  44
   1  18   8 30121.3 1489.16  12
   1  18   9 306.432 436.938  44
  -1 -18  -9 345.329 377.463  42
   1  18   9 239.214 419.757  12
   1 -18   9 237.363 319.734  11
   1  18  10 35454.2 1558.15  48
   1  18  10 36209.3 1503.50  12
  -1 -18 -10 31710.9 1409.97  42
   1  18  10 36732.4 1563.70  44
  -1  18 -11 328.148 269.896  37
   1  18  11 931.207 357.152  12
   1  18  11 339.462 413.624  48
   1  18  11 189.949 370.955  44
   1  18  12 347.275 314.598  48
   1  18  12 152.972 326.140  46
   1  18  12 228.094 347.744  44
  -1  19  12 10819.5 637.064  44
  -1  19  11 3275.25 453.692  48
   1 -19 -11 2543.69 409.112   5
  -1  19  11 2834.59 466.993  44
  -1  19  10 1932.19 464.224  44
   1  19 -10 2280.23 427.261  39
   1  19  -9 3369.74 500.467  39
  -1  19   9 2989.54 490.235  12
  -1  19   9 2958.74 528.239  44
   1  19  -8 30299.5 1437.88  39
  -1  19   8 28104.2 1362.09  12
  -1  19   8 26267.2 1395.10  44
  -1  19   8 31043.2 1467.20  47
  -1  19   7 1173.20 494.979  12
  -1  19   7 1049.70 496.210  47
  -1  19   6 1675.01 517.885  12
  -1  19   6 1927.49 562.484  47
  -1  19   5 1424.69 543.295  12
   1 -19  -5 1977.89 508.392  43
  -1  19   5 2196.53 572.174  47
  -1  19   4 76880.3 2745.82  12
   1 -19  -4 75859.8 2632.51  43
  -1  19   4 75249.9 2696.82  47
   1  19  -4 69254.1 2451.61  49
  -1  19   3-386.511 538.205  12
   1  19  -3 436.668 481.564  12
   1 -19  -3 69.8875 405.224  43
   1  19  -3 125.017 386.899  49
  -1  19   2 45718.0 2078.42  12
   1  19  -2 47705.1 2067.41  12
   1  19  -1 4022.35 703.276  12
  -1  19   1 4403.20 737.737  12
  -1  19   0 15025.1 1157.32  12
   1  19   0 14958.5 1157.58  12
   1  19   1 390.679 498.289  12
  -1  19  -1 318.743 488.241  12
   1  19   1 492.830 369.550  47
   1  19   2 45849.4 2028.39  12
   1  19   2 42004.4 1815.18  47
   1  19   3 19916.6 1298.40  12
  -1  19  -3 19057.6 1203.31  49
   1  19   3 20041.2 1181.95  47
   1  19   4 1034.14 530.677  12
  -1 -19  -4-357.878 400.350  43
  -1  19  -4 652.017 411.798  49
   1  19   4 521.064 427.185  47
   1  19   5 6867.27 792.447  12
   1  19   5 6126.56 700.079  44
   1  19   5 6763.37 725.685  47
  -1  19  -5 7127.05 709.178  49
   1  19   6 38711.9 1747.78  12
   1  19   6 36757.2 1663.28  44
  -1  19  -6 40611.1 1614.98  49
   1  19   7-310.922 446.696  12
   1  19   7 172.480 383.808  44
   1  19   8 21356.7 1154.92  12
   1 -19   8 19692.7 1010.32  11
   1  19   8 18998.0 1092.74  44
   1  19   9 1024.52 427.556  12
  -1 -19  -9 1055.06 370.122  42
   1  19   9 1369.93 433.119  44
   1  19   9 512.203 400.537  48
   1  19  10 15858.6 882.063  12
   1  19  10 16881.9 934.219  48
  -1 -19 -10 17367.6 851.962  42
   1  19  10 17150.9 930.872  44
   1  19  11-132.422 274.607  46
   1  19  11 244.550 294.684  48
   1  19  11-301.446 310.620  44
  -1  20  10 11672.2 730.391  48
   1 -20 -10 13814.9 735.859   5
  -1  20  10 14153.8 762.986  44
  -1 -20  10 12155.8 655.957  43
  -1  20   9 1668.88 416.885  44
  -1 -20   9 1283.50 352.088  43
   1  20  -8 1424.28 394.542  39
  -1  20   8 1279.26 421.726  44
  -1  20   8 733.045 389.581  12
   1  20  -7 1954.20 442.424  39
  -1  20   7 2014.57 483.388  12
  -1  20   7 1715.60 445.143  44
   1  20  -6 23187.5 1234.71  39
  -1  20   6 25217.2 1302.66  47
  -1  20   6 25773.8 1290.21  12
  -1  20   5 8490.71 787.622  47
  -1  20   5 8586.61 795.946  12
  -1  20   4 8077.44 758.234  47
   1 -20  -4 6960.58 684.399  43
  -1 -20   4 6217.32 738.155  43
  -1  20   4 8325.51 806.092  12
  -1  20   3 19341.8 1170.03  47
  -1  20   3 22015.3 1267.33  49
  -1  20   3 20624.3 1258.60  12
   1 -20  -3 20188.0 1163.73  43
  -1 -20   3 19597.7 1213.21  43
   1  20  -2 22220.9 1192.47  39
  -1  20   2 24209.5 1344.33  49
  -1  20   2 23174.3 1268.04  47
   1 -20  -2 22365.9 1268.66  43
  -1 -20   2 24138.2 1339.07  43
  -1  20   2 25097.4 1397.84  12
   1  20  -2 26703.9 1377.50  12
  -1  20   1 180.577 368.810  47
  -1  20   1 1085.83 468.724  49
  -1 -20   1 276.181 409.605  43
   1 -20  -1 194.857 410.208  43
  -1  20   1 913.117 552.067  12
   1  20  -1-134.890 502.554  12
  -1  20   0 26774.2 1356.11  47
  -1  20   0 26133.3 1417.49  49
   1 -20   0 29486.6 1480.02  43
  -1 -20   0 26615.2 1461.39  43
   1  20   0 30224.2 1527.30  12
  -1  20   0 31892.0 1565.62  12
  -1  20  -1 24112.0 1297.81  49
  -1  20  -1 20510.8 1152.81  47
   1 -20   1 23038.3 1291.71  43
  -1 -20  -1 22892.9 1321.91  43
   1  20   1 22953.2 1347.06  12
  -1  20  -2 314.005 376.638  49
   1  20   2 265.187 369.281  47
  -1 -20  -2-264.846 453.504  43
   1  20   2 545.212 489.574  12
  -1  20  -3 2372.44 508.798  49
   1  20   3 2317.36 477.386  47
  -1 -20  -3 3079.86 597.632  43
   1  20   3 2916.49 600.282  12
  -1  20  -4 23287.4 1199.27  49
  -1 -20  -4 22078.0 1232.64  43
   1  20   4 19888.4 1092.35  44
   1  20   4 23632.6 1302.38  12
  -1  20  -5 11586.2 815.307  49
   1  20   5 12464.6 837.532  44
   1  20   5 13733.2 979.057  12
   1  20   6 7866.07 684.009  44
   1  20   6 9786.99 797.368  12
   1  20   7 6440.89 620.484  44
   1 -20   7 6711.69 568.084  11
   1  20   8 11984.6 787.607  48
  -1 -20  -8 11110.2 750.490  42
   1  20   8 12138.3 772.397  44
   1  20   8 13474.9 824.113  12
  -1 -20  -9 4573.36 443.110  42
   1  20   9 5421.33 513.980  48
   1  20  10 17808.5 808.201  48
  -1 -21   8 13408.1 700.739  43
  -1  21   8 12161.0 708.479  44
  -1 -21   7 3605.13 455.577  43
  -1  21   7 2837.48 429.527  44
  -1  21   6-171.286 338.672  12
  -1 -21   6 348.552 326.903  43
  -1  21   6 205.193 316.356  44
   1  21  -5 18167.7 955.941  39
  -1  21   5 18552.3 1005.61  47
  -1  21   5 16028.9 983.448  12
  -1 -21   5 18816.0 1009.34  43
   1  21  -4 10288.9 714.492  39
  -1  21   4 9336.05 780.655  12
  -1 -21   4 9870.76 778.005  43
   1  21  -3 1284.95 358.789  39
  -1  21   3 1314.81 466.053  12
  -1  21   3 2244.92 447.854  47
  -1 -21   3 2332.86 492.905  43
  -1  21   2 8000.55 756.486  12
  -1  21   2 6789.64 657.229  47
   1 -21  -2 9375.30 731.025  43
  -1 -21   2 9284.72 772.059  43
  -1  21   1 20650.1 1144.18  49
  -1  21   1 19729.5 1043.74  47
   1 -21  -1 20388.6 1095.14  43
  -1 -21   1 20707.7 1154.40  43
   1  21   0-55.9738 414.092  12
  -1  21   0 164.724 360.065  49
   1 -21   0 159.209 360.444  43
  -1 -21   0 56.4661 363.488  43
   1  21   1 1297.67 494.611  12
  -1  21  -1 1435.00 428.999  49
   1 -21   1 1129.77 415.587  43
  -1 -21  -1 1224.78 462.575  43
   1  21   2 10202.2 848.540  12
  -1  21  -2 13970.3 873.156  49
  -1 -21  -2 12387.0 881.933  43
   1 -21   2 11754.1 846.056  43
   1  21   3 27534.9 1338.43  12
  -1  21  -3 26277.9 1236.80  49
   1 -21   3 29962.8 1338.36  43
   1  21   4 4671.00 617.687  12
  -1  21  -4 6099.72 571.357  49
   1 -21   4 6286.90 639.963  43
   1  21   5 20204.9 1079.98  12
   1 -21   5 22838.7 1099.59  43
   1  21   6 3897.07 513.453  12
   1  21   6 3200.70 427.084  48
   1  21   7 386.850 299.063  48
  -1 -21  -7 344.045 278.922  42
   1 -21   8 14554.6 725.736  43
  -1 -22   6 1155.46 300.922  43
  -1 -22   5 6430.25 515.224  43
  -1 -22   4 368.498 335.557  43
  -1 -22   3 31452.0 1269.70  43
  -1 -22   2 248.631 335.858  43
  -1 -22   1 2033.58 426.048  43
   1 -22   0 1985.05 380.703  43
  -1 -22   0 1271.73 401.766  43
  -1 -22  -1 21687.7 1040.66  43
   1 -22   1 20116.1 969.540  43
   1  22   2 3931.16 497.472  12
   1 -22   2 3505.11 451.590  43
   1  22   3 15547.8 852.021  12
   1 -22   3 13434.2 772.249  43
   1 -22   4 405.309 291.218  43
   1 -22   5 1892.27 359.961  43
  -1 -22  -5 2200.21 372.225  42
   2   0 -21 88.3628 224.044   7
   2   0 -21 64.8404 249.914  26
   2   0 -20 31250.9 1337.54   7
   2   0 -20 33965.2 1399.84   8
   2   0 -20 33420.6 1376.81   9
   2   0 -20 33448.1 1391.28  26
   2   0 -19-119.711 351.074   7
   2   0 -19 749.278 366.897  25
   2   0 -19-246.082 356.716  26
   2   0 -19 60.7915 299.292   8
   2   0 -19 120.977 358.794   9
   2   0 -18 22255.9 1276.51  25
   2   0 -18 21152.1 1300.71  26
   2   0 -18 21948.2 1305.42   8
   2   0 -18 25197.0 1392.41   9
   2   0 -18 21870.4 1193.67  38
   2   0 -18 21861.5 1341.16  36
   2   0 -17-161.044 415.159  20
   2   0 -17-160.087 458.681  21
   2   0 -17 398.910 411.343  26
   2   0 -17 310.704 428.922   9
   2   0 -17-155.986 377.725   8
   2   0 -17-84.0182 535.716  36
   2   0 -17 203.435 349.627  38
   2   0 -16 98683.6 3424.40  20
   2   0 -16 102479. 3550.08  36
   2   0 -16 97539.9 3384.08  25
   2   0 -16 103486. 3462.03  21
   2   0 -16 101444. 3420.54   9
   2   0 -15-142.488 377.973  38
   2   0 -15-444.398 515.342  36
   2   0 -15 234.374 493.325   3
   2   0 -15-79.3558 426.815   9
   2   0 -15 324.929 448.560  21
   2   0 -15-81.2701 487.382  20
   2   0 -14 40268.2 1972.82  36
   2   0 -14 40372.1 1775.85  38
   2   0 -14 40021.3 1877.61  20
   2   0 -14 39335.8 1863.79  19
   2   0 -14 41909.3 1897.16  21
   2   0 -14 39143.5 1832.40   9
   2   0 -13 158.910 539.642  36
   2   0 -13-62.4641 317.283  38
   2   0 -13 71.1596 392.938  19
   2   0 -13-282.668 446.231  20
   2   0 -13-70.7611 353.939  21
   2   0 -13 366.178 428.321  30
   2   0 -13 274.528 383.809   9
   2   0 -12 144211. 4191.98  21
   2   0 -12 148953. 4221.62  19
   2   0 -12 142537. 4176.23  20
   2   0 -12 146099. 4064.62  38
   2   0 -12 147539. 4330.08  36
   2   0 -12 148698. 4096.27  30
   2   0 -12 140033. 4134.99   9
   2   0 -11 56.1025 377.798  21
   2   0 -11 112.182 325.232  20
   2   0 -11 112.069 328.662  19
   2   0 -11 107.164 384.907   5
   2   0 -11-192.333 420.414  36
   2   0 -11 204.241 408.839  30
   2   0 -11 219.204 342.641   9
  -2   0  10 85019.2 2491.81  46
   2   0 -10 81366.3 2572.34  21
   2   0 -10 85125.4 2582.39   9
   2   0 -10 81547.3 2569.36  20
   2   0 -10 83853.3 2583.19  19
   2   0  -9 220.458 326.189   5
   2   0  -9 269.272 329.778  27
   2   0  -9-42.2690 310.464  19
   2   0  -9 139.228 213.235  39
   2   0  -9-28.0052 214.458  35
   2   0  -9 80.8319 313.591  30
   2   0  -9 83.5424 283.707   9
   2   0  -8 157979. 4008.56  22
   2   0  -8 155116. 3998.89  21
   2   0  -8 157993. 3975.77  27
  -2   0   8 155879. 3788.16  44
   2   0  -8 154750. 3998.51  20
   2   0  -8 160208. 4015.06  19
   2   0  -8 155513. 3820.83  39
   2   0  -8 157064. 3820.08  35
   2   0  -8 158527. 3999.53  30
   2   0  -8 159417. 4068.80   5
   2   0  -7 30.5609 278.222   9
   2   0  -7 206.139 327.194   5
  -2   0   7 148.060 189.115  48
  -2   0   7 225.201 228.138  44
   2   0  -7 31.0240 268.785  20
   2   0  -7-247.780 265.529  21
   2   0  -7 277.904 231.684  39
   2   0  -7 248.409 293.156  30
   2   0  -7 87.9106 310.935  27
   2   0  -7-123.560 296.706  22
   2   0  -6 816304. 18163.0   5
   2   0  -6 813043. 18090.8  22
   2   0  -6 838362. 18092.8  21
   2   0  -6 815089. 18068.8  27
  -2   0   6 815543. 17864.8  44
   2   0  -6 825277. 18088.4  19
   2   0  -6 836942. 18094.4  20
   2   0  -6 829867. 17999.2  39
   2   0  -6 816457. 18010.2  34
   2   0  -6 820219. 18106.9  30
   2   0  -6 832750. 18090.6  28
   2   0  -6 817917. 18082.8   9
   2   0  -5 109.098 237.867   9
  -2   0   5-8.73917 144.365  47
   2   0  -5-177.530 237.906  20
   2   0  -5 200.212 220.800  21
   2   0  -5 178.195 249.910  19
   2   0  -5 22.1995 264.816  22
   2   0  -5 181.217 230.769  34
   2   0  -5 343.617 236.318  39
   2   0  -5 19.1339 205.130  38
   2   0  -5-199.677 265.384  28
   2   0  -5 70.4813 284.836  30
   2   0  -5 262.961 292.269   5
   2   0  -5 207.464 255.396   2
   2   0  -4 3311.39 362.856   5
   2   0  -4 3207.75 325.837   1
   2   0  -4 3425.33 339.368   2
   2   0  -4 3200.15 307.667  20
   2   0  -4 3111.57 310.359  21
   2   0  -4 2965.20 311.766  39
   2   0  -4 3417.55 309.551  34
   2   0  -4 3301.18 321.068  33
   2   0  -4 3000.54 287.533  38
   2   0  -4 4025.53 369.302  30
   2   0  -4 3027.21 321.243  31
   2   0  -4 3449.71 327.474  32
   2   0  -4 2622.56 302.107  28
   2   0  -4 2715.76 288.606   9
   2   0  -3-77.7172 250.174   5
   2   0  -3 227.371 209.131   1
   2   0  -3 319.300 199.181  21
   2   0  -3 95.5598 163.343  38
   2   0  -3 84.9957 172.250  37
   2   0  -3 222.675 194.917  39
   2   0  -3 175.904 206.887  23
   2   0  -3-148.952 238.260  24
   2   0  -3 203.328 188.150  26
   2   0  -3 456.995 217.247  33
   2   0  -3 552.390 220.568  31
   2   0  -3 638.007 266.308  30
   2   0  -3 119.223 232.856  32
   2   0  -3 143.266 195.584   8
   2   0  -3 126.874 198.358   9
   2   0  -2 660343. 14184.6   5
   2   0  -2 641813. 14137.5   7
   2   0  -2 639473. 14145.7  25
   2   0  -2 654039. 14125.4  26
   2   0  -2 629226. 14142.5  24
   2   0  -2 631328. 14132.1  23
   2   0  -2 661609. 14150.5  39
   2   0  -2 636543. 14119.4  37
   2   0  -2 645667. 14109.1  36
   2   0  -2 661287. 14156.0  35
   2   0  -2 656425. 14097.9  38
   2   0  -2 651199. 14172.6  32
   2   0  -2 650994. 14152.4  31
   2   0  -2 651785. 14129.2  29
   2   0  -2 650501. 13928.2  11
   2   0  -2 643199. 14135.6   8
   2   0  -2 653848. 14132.6   9
   2   0  -1 151.431 201.501   3
   2   0  -1 123.375 180.205   7
   2   0  -1-130.432 208.221   5
   2   0  -1 334.587 174.073  26
   2   0  -1 49.9961 191.115  25
  -2   0   1 41.3307 131.172  42
   2   0  -1 147.749 188.919  17
   2   0  -1 53.8693 172.986  18
   2   0  -1-14.1080 194.069  39
   2   0  -1 157.142 204.080  35
   2   0  -1 37.1482 148.509  36
   2   0  -1 39.7303 179.905  37
   2   0  -1 192.210 228.818  32
   2   0  -1 164.651 123.821  11
   2   0   0 82069.4 2004.58   4
   2   0   0 82217.3 2007.95   6
   2   0   0 81134.6 2001.19   3
   2   0   0 83642.9 1978.27  46
  -2   0   0 82392.8 1999.58  42
   2   0   0 82822.0 2005.65  44
   2   0   0 80467.3 2039.23  18
   2   0   0 87404.8 2041.38  16
   2   0   0 83959.3 2035.19  35
   2   0   0 82480.8 1989.14  11
   2   0   0 88341.1 2004.48  25
   2   0   1 195.175 237.200  48
   2   0   1 276.727 216.280  46
   2   0   1 15.1476 202.702  18
   2   0   1 48.3455 220.306  16
   2   0   1 47.4514 226.396  44
  -2   0  -1 46.0153 198.884  42
   2   0   1 256.098 212.309  11
   2   0   1 152.369 166.368   6
   2   0   2 3280.97 348.935  44
   2   0   2 3213.50 339.347  11
   2   0   2 3231.56 339.509  48
   2   0   2 2972.17 326.206  46
   2   0   2 3051.27 326.447  16
  -2   0  -3-67.8393 260.708  42
   2   0   3 160.264 267.809  44
  -2   0  -3 200.599 260.011  13
   2   0   3-22.9981 267.475  11
   2   0   3 257.563 277.776  48
   2   0   3-136.751 282.865  46
   2   0   3 232.194 270.829  16
   2   0   4 131527. 3248.15  44
  -2   0  -4 129454. 3226.02  42
   2   0   4 126863. 3243.57  48
   2   0   4 129778. 3245.45  46
   2   0   4 124227. 3227.02  11
  -2   0  -5 216.274 317.426  42
   2   0   5-127.105 350.941  44
   2   0   5 326.174 325.028  46
   2   0   5-161.286 323.959  48
   2   0   5 322.691 336.405  11
  -2   0  -6 1031.35 353.128  42
   2   0   6 222.073 376.140  44
   2   0   6 449.502 341.158  48
   2   0   6 650.934 338.722  46
   2   0   6 112.819 322.552  11
   2   0   7-44.6720 342.080  46
   2   0   7-216.684 375.451  48
  -2   0  -7 162.151 356.648  42
   2   0   7-171.622 401.498  44
  -2   0  -8 134369. 3686.83  42
   2   0   8 132484. 3734.28  44
   2   0   8 139873. 3784.95  11
   2   0   8 135533. 3742.37  48
   2   0   8 132680. 3778.29  46
   2   0   9 452.412 374.218  11
  -2   0  -9 51.3340 351.618  40
  -2   0  -9 359.274 351.555  41
  -2   0  -9-51.6142 370.791  42
  -2   0 -10 131120. 3782.35  40
  -2   0 -10 131465. 3767.13  42
  -2   0 -10 125441. 3747.11  41
   2   0  10 133158. 3856.03  44
   2   0  10 129274. 3893.89  46
  -2   0 -11 530.546 422.900  40
   2   0  11 143.796 454.046  16
   2   0  11 221.325 513.681  46
  -2   0 -11 250.999 332.962  42
  -2   0 -11 131.696 431.844  41
   2   0  11 488.280 497.300  44
   2   0  12 27089.4 1516.67  16
  -2   0 -12 25616.8 1435.68  41
  -2   0 -12 24492.8 1342.83  42
  -2   0 -12 27199.6 1457.46  40
   2   0  12 25040.0 1443.48  44
   2   0  12 25949.4 1504.19  46
  -2   0 -13 320.150 510.345  40
  -2   0 -13-70.2208 377.699  42
  -2   0 -13-79.6782 456.601  41
   2   0  13-317.870 511.561  44
   2   0  13-85.1951 505.348  46
   2   0  13-582.545 488.122  16
   2   0  14 122115. 3989.07  44
  -2   0 -14 131731. 3887.60  42
   2   0  14 124300. 4086.45  46
   2   0  14 128484. 4093.38  16
  -2   0 -14 123706. 4040.08  19
   2   0  15-86.5207 507.471  46
   2   0  15-166.726 466.197  16
  -2   0 -16 16353.7 1216.28  19
  -2   0 -16 16148.6 1193.78  20
   2   0  16 19746.6 1304.71  46
  -2   0 -16 16306.9 1195.43   9
  -2   0 -17-148.757 421.112  21
   2   0  17-64.3850 368.950  16
  -2   0 -17 74.6529 384.897  20
  -2   0 -17-148.456 415.102  19
  -2   0 -17 71.6976 405.934   9
   2   0  17 278.842 408.868  46
   2   0  18 32541.3 1454.83  46
  -2   0 -18 33384.3 1486.18  38
  -2   0 -18 32836.4 1538.61  20
  -2   0 -18 32396.3 1527.07  19
  -2   0 -18 32178.0 1497.26   9
  -2   0 -18 32500.5 1538.14  21
  -2   0 -19-41.3812 297.259  38
  -2   0 -19 47.2188 306.811   9
   2   0  19 286.517 377.662  18
  -2   0 -19-291.159 318.214  21
  -2   0 -19 292.057 304.341  20
   2   0  19 36.6078 252.813  46
  -2   0 -20 12955.2 673.881  26
  -2   0 -20 13982.6 726.030  21
   2   1 -21 8061.12 544.047  26
   2  -1 -21 8097.63 556.274  26
   2  -1 -21 7865.42 542.592   7
   2   1 -20 33508.1 1390.93  26
   2  -1 -20 33792.0 1393.99  26
   2   1 -20 31224.4 1320.65   7
   2  -1 -20 30462.3 1342.25   7
   2  -1 -20 35688.1 1420.54   8
   2   1 -20 34008.0 1396.02   8
   2   1 -20 34486.5 1389.82   9
   2  -1 -20 33468.7 1377.97   9
   2  -1 -19 2017.77 469.654  26
   2   1 -19 2318.00 477.774  26
   2  -1 -19 1425.00 431.814  25
   2   1 -19 756.346 400.172   7
   2   1 -19 2454.72 432.920  38
   2  -1 -19 1209.20 445.587   8
   2   1 -19 2171.15 481.343   8
   2   1 -19 1980.70 479.054   9
   2  -1 -19 1503.89 462.104   9
   2   1 -18 33992.9 1537.31  38
   2  -1 -18 29353.3 1587.21  36
   2  -1 -18 32898.6 1609.66  26
   2   1 -18 32145.4 1506.89  25
   2   1 -18 33446.9 1626.47  26
   2  -1 -18 30173.3 1542.03  25
   2  -1 -18 33691.5 1598.09   9
   2   1 -18 31599.1 1591.24   9
   2  -1 -18 33071.1 1592.27   8
   2   1 -18 31084.8 1565.75   8
   2  -1 -17 12593.9 931.626  38
   2  -1 -17 15682.7 1205.00  36
   2   1 -17 14120.5 1018.67  38
   2   1 -17 14483.0 1178.15  36
   2  -1 -17 14668.9 1088.54  21
   2   1 -17 12210.8 1001.53  21
   2   1 -17 13618.5 1082.94  26
   2   1 -17 13530.5 1040.33   9
   2  -1 -17 12443.4 1016.13   8
   2   1 -17 15449.1 1101.35   8
   2  -1 -17 12856.0 1019.16   9
   2   1 -17 13649.8 1060.71  20
   2  -1 -17 15638.9 1126.29  20
   2  -1 -16 4217.42 693.128  20
   2   1 -16 4884.69 686.158  20
   2   1 -16 5202.65 736.972  21
   2  -1 -16 4206.97 671.937  21
   2   1 -16 5361.90 779.649  25
   2   1 -16 4469.11 785.052  36
   2  -1 -16 3581.85 774.106  36
   2  -1 -16 4917.00 746.742   3
   2   1 -16 5463.20 727.824   9
   2  -1 -16 4343.15 703.888   9
   2   1 -15 20550.4 1300.51  20
   2  -1 -15 18738.6 1256.70  20
   2   1 -15 18591.3 1257.60  21
   2  -1 -15 19864.8 1284.49  21
   2   1 -15 19689.0 1308.62  25
   2   1 -15 19368.3 1235.24  38
   2   1 -15 20127.5 1404.90  36
   2  -1 -15 18685.3 1379.27  36
   2  -1 -15 22325.7 1245.08  38
   2   1 -15 21224.4 1298.02   3
   2  -1 -15 19263.5 1253.15   9
   2   1 -15 19253.8 1254.55   9
   2  -1 -14 115346. 3732.15  20
   2  -1 -14 120983. 3768.80  19
   2   1 -14 123449. 3799.80  19
   2   1 -14 122795. 3799.71  20
   2  -1 -14 117857. 3753.83  21
   2   1 -14 115302. 3746.96  21
   2  -1 -14 119330. 3612.45  38
   2  -1 -14 118107. 3905.79  36
   2   1 -14 116877. 3677.47  38
   2   1 -14 119739. 3899.98  36
   2   1 -14 116337. 3715.60   9
   2  -1 -14 123331. 3771.14   9
   2   1 -14 112674. 3686.60   3
   2   1 -13 64.9329 334.830  38
   2  -1 -13-477.728 531.556  36
   2   1 -13-238.245 496.563  36
   2  -1 -13 599.894 371.348  38
   2   1 -13 137.337 446.219   9
   2  -1 -13 686.676 437.873   9
   2  -1 -13 655.543 431.362  30
   2  -1 -13 424.503 419.695  21
   2   1 -13 213.515 422.193  19
   2  -1 -13 71.0566 392.410  19
   2   1 -13 425.045 468.778  21
   2   1 -13 636.769 424.341  20
   2  -1 -13 353.322 380.109  20
   2  -1 -12 69752.5 2398.62   5
   2  -1 -12 67173.5 2411.14  20
   2   1 -12 66165.0 2397.02  20
   2   1 -12 68465.4 2439.07  19
   2  -1 -12 69025.1 2438.60  19
   2   1 -12 70400.8 2450.35  21
   2  -1 -12 68668.2 2431.08  21
   2   1 -12 69608.7 2367.35  38
   2  -1 -12 69591.9 2307.00  38
   2   1 -12 67271.8 2524.37  36
   2  -1 -12 66281.3 2508.83  36
   2  -1 -12 70665.5 2341.31  30
   2   1 -12 66508.3 2354.79  30
   2  -1 -12 68726.2 2408.44   9
   2   1 -12 66050.2 2374.93   9
   2  -1 -11 37054.0 1545.71   5
   2  -1 -11 33941.7 1498.63  21
   2   1 -11 34648.7 1500.53  21
   2   1 -11 34348.8 1590.05  36
   2   1 -11 34526.0 1451.02  38
   2  -1 -11 33168.9 1484.80  19
   2   1 -11 33760.1 1503.12  19
   2  -1 -11 34047.8 1501.71  20
   2   1 -11 33234.9 1484.53  20
   2   1 -11 34172.8 1483.54  30
   2  -1 -11 34894.1 1449.74  30
   2   1 -11 36175.1 1513.46   9
   2  -1 -11 34826.2 1506.43   9
   2  -1 -10 199640. 5171.68  21
   2   1 -10 203149. 5178.30  21
   2   1 -10 188435. 5122.74  20
   2   1 -10 205679. 5182.49  19
   2  -1 -10 201321. 5170.82  19
   2  -1 -10 201740. 5166.94  20
   2   1 -10 205317. 5315.59  36
   2  -1 -10 199445. 5092.23  30
   2   1 -10 200546. 5152.21   9
   2  -1 -10 201290. 5154.43   9
   2  -1  -9 1635.51 368.071   9
   2   1  -9 1172.17 332.182   9
   2  -1  -9 1373.87 406.253   5
   2   1  -9 823.610 384.239   5
  -2  -1   9 1412.09 334.692  46
  -2   1   9 1573.01 332.877  44
   2  -1  -9 1398.68 338.370  19
   2   1  -9 1017.82 321.525  19
   2   1  -9 1137.77 270.041  39
   2  -1  -9 1231.55 380.921  30
   2   1  -9 1491.81 403.956  30
   2  -1  -9 1158.97 341.416  27
   2   1  -9 1324.38 388.022  22
   2   1  -9 999.504 391.398  27
   2  -1  -8 426740. 9920.76   5
   2   1  -8 430947. 9919.13   5
  -2  -1   8 427526. 9718.80  46
  -2   1   8 432169. 9669.54  44
   2  -1  -8 438813. 9877.21  19
   2  -1  -8 421656. 9857.14  20
   2   1  -8 436117. 9879.21  20
   2   1  -8 436930. 9871.06  19
   2   1  -8 424053. 9975.58  36
   2  -1  -8 424716. 9642.30  35
   2   1  -8 423613. 9697.17  39
   2   1  -8 423625. 9860.77  30
   2   1  -8 429720. 9847.50  27
   2  -1  -8 433009. 9851.25  30
   2  -1  -8 432445. 9865.76  22
   2  -1  -8 429496. 9806.65  27
   2   1  -8 431308. 9868.49  22
   2   1  -8 434995. 9874.81  21
   2  -1  -8 427045. 9867.63  21
   2   1  -7 156892. 3950.41   9
   2  -1  -7 159236. 3957.36   9
   2  -1  -7 160657. 4039.40   5
   2   1  -7 159151. 4036.81   5
  -2  -1   7 156032. 3815.49  46
  -2  -1   7 156648. 3706.44  44
   2  -1  -7 161118. 3970.40  20
   2   1  -7 166898. 3987.74  20
   2   1  -7 166526. 4084.48  36
   2  -1  -7 158299. 3814.87  39
   2   1  -7 162136. 3865.22  39
   2  -1  -7 155616. 3816.13  35
   2  -1  -7 158792. 3967.93  30
   2   1  -7 161552. 3986.43  30
   2   1  -7 159615. 3978.59  22
   2   1  -7 158908. 3964.63  21
   2   1  -7 163069. 3966.41  27
   2  -1  -7 156462. 3953.84  21
   2  -1  -7 159534. 3964.46  22
   2  -1  -7 153646. 3908.46  27
   2   1  -6 1169.15 291.818   9
   2  -1  -6 1013.98 270.412   9
   2   1  -6 1463.26 369.278   5
  -2   1   6 729.774 196.274  47
  -2  -1   6 755.703 159.410  48
  -2  -1   6 941.474 235.326  46
  -2  -1   6 1109.27 197.086  44
   2  -1  -6 1187.86 128.342  42
   2  -1  -6 1868.76 301.047  20
   2   1  -6 1557.04 303.638  21
   2  -1  -6 1263.91 288.297  21
   2   1  -6 1371.64 285.006  20
   2   1  -6 1793.27 304.318  19
   2  -1  -6 1420.92 278.545  19
   2  -1  -6 1702.32 266.766  35
   2   1  -6 1423.52 382.063  36
   2   1  -6 1635.91 275.664  39
   2  -1  -6 1519.08 266.716  39
   2   1  -6 1272.26 267.317  34
   2  -1  -6 1629.28 257.927  38
   2   1  -6 1180.55 270.328  38
   2  -1  -6 1746.13 355.565  30
   2  -1  -6 1708.66 324.851  28
   2   1  -6 1346.43 331.553  30
   2   1  -6 1363.03 306.899  28
   2   1  -6 1706.07 340.998  22
   2   1  -6 1395.71 318.694  27
   2  -1  -6 960.858 298.829  22
   2   1  -5 15710.0 664.258   9
   2  -1  -5 15636.3 656.489   9
   2  -1  -5 15773.6 683.838   2
   2   1  -5 14730.7 722.435   5
   2   1  -5 15767.9 676.544   2
  -2   1   5 15432.5 538.371  47
  -2  -1   5 14757.8 472.595  44
   2  -1  -5 15742.5 660.991  34
   2   1  -5 15072.5 630.918  39
   2  -1  -5 15959.8 594.968  37
   2  -1  -5 15966.4 640.610  39
   2  -1  -5 16051.2 649.969  35
   2   1  -5 15771.0 646.291  38
   2  -1  -5 15796.1 605.337  38
   2   1  -5 15719.6 722.341  36
   2   1  -5 14333.8 615.090  34
   2   1  -5 17034.5 697.517  27
   2   1  -5 16405.0 670.385  21
   2  -1  -5 15445.1 665.758  22
   2   1  -5 13967.2 654.333  22
   2  -1  -5 16319.1 668.527  21
   2   1  -5 15685.3 635.730  32
   2   1  -5 16111.5 673.829  28
   2   1  -5 14838.5 678.372  30
   2  -1  -5 14901.5 682.445  30
   2  -1  -5 14652.8 655.952  28
   2  -1  -5 16153.4 670.423  20
   2  -1  -5 15515.5 659.541  19
   2   1  -5 15813.9 662.633  20
   2   1  -5 15196.2 659.291  19
   2  -1  -4 263562. 5989.18   2
   2   1  -4 264467. 6077.71   5
   2  -1  -4 262789. 5988.99   1
   2   1  -4 267005. 5994.48   1
   2   1  -4 263225. 5990.27   2
   2  -1  -4 268596. 5985.23  20
   2   1  -4 264240. 5981.61  20
   2  -1  -4 261131. 5977.74  21
   2   1  -4 264539. 5983.12  21
   2  -1  -4 263141. 5986.24  24
   2   1  -4 261905. 6031.54  36
   2  -1  -4 264478. 5985.68  33
   2  -1  -4 260288. 5898.27  38
   2  -1  -4 258384. 5901.40  37
   2   1  -4 270266. 5969.52  38
   2   1  -4 264374. 5970.33  39
   2  -1  -4 260733. 5989.08  34
   2  -1  -4 257854. 5966.07  35
   2  -1  -4 263148. 5967.59  39
   2  -1  -4 267811. 5990.49  28
   2   1  -4 264557. 5946.79  33
   2   1  -4 265674. 6010.93  30
   2   1  -4 261786. 5979.81  31
   2   1  -4 270706. 5991.12  28
   2   1  -4 259483. 5965.32  32
   2   1  -4 256735. 5972.03   9
   2  -1  -4 261923. 5726.27  10
   2  -1  -4 267578. 5983.36   9
   2   1  -3 371.539 288.091   5
   2  -1  -3 423.429 227.348   1
   2   1  -3 764.974 233.062   1
   2   1  -3 368.218 212.464  21
   2  -1  -3 368.870 214.252  21
   2  -1  -3 253.437 162.352  38
   2  -1  -3 231.181 211.715  39
   2   1  -3 213.197 228.309  36
   2  -1  -3 485.001 178.041  37
   2   1  -3 453.537 227.478  39
   2  -1  -3 281.263 225.902  34
   2  -1  -3 352.158 226.455  35
   2   1  -3 412.549 186.862  38
   2   1  -3 680.411 263.298  25
   2   1  -3 362.274 209.616  23
   2  -1  -3 186.844 191.899  23
   2   1  -3 362.062 212.504  26
   2  -1  -3 447.718 243.728  24
   2   1  -3 526.716 214.687  33
   2   1  -3 263.528 227.896  32
   2  -1  -3 257.954 232.222  31
   2  -1  -3 139.578 221.542  32
   2  -1  -3 183.357 220.220  33
   2   1  -3 419.729 209.546  31
   2   1  -3 338.928 238.452  30
  -2   1   3 338.009 110.148  12
   2  -1  -3 239.191 213.959   9
   2   1  -3 174.968 204.914   9
   2  -1  -3 208.165 212.507   8
   2   1  -3 383.288 189.598   8
   2   1  -2 337.733 258.811   3
   2   1  -2 766.105 219.706   7
   2   1  -2 713.907 229.184  24
   2   1  -2 642.146 202.277  26
   2  -1  -2 600.137 208.873  23
   2   1  -2 885.172 241.251  25
   2   1  -2 1003.81 226.016  23
   2  -1  -2 545.846 174.701  26
   2  -1  -2 656.836 244.835  24
   2  -1  -2 1028.20 243.742  34
   2   1  -2 635.915 203.699  39
   2   1  -2 598.914 197.385  38
   2   1  -2 911.110 233.959  36
   2   1  -2 841.426 217.212  37
   2  -1  -2 810.106 245.467  35
   2  -1  -2 434.642 192.808  37
   2  -1  -2 537.380 161.874  38
   2  -1  -2 717.458 222.110  29
   2  -1  -2 704.299 222.355  33
   2   1  -2 754.879 221.411  29
   2  -1  -2 496.384 207.590  31
   2   1  -2 536.213 212.614  31
   2  -1  -2 924.065 230.807  32
   2   1  -2 700.721 256.953  32
   2   1  -2 623.807 224.309  30
   2  -1  -2 842.434 196.627   9
   2   1  -2 871.060 196.357   9
   2   1  -2 790.644 202.001   8
   2  -1  -2 945.898 210.676   8
   2  -1  -1 2071.93 227.303   7
   2   1  -1 2382.67 276.956   3
   2   1  -1 2008.62 275.716   4
   2   1  -1 2410.66 261.826   7
   2  -1  -1 2174.84 247.967   5
   2   1  -1 3119.36 313.927   6
   2  -1  -1 2264.81 174.594  45
   2  -1  -1 2091.78 194.145  46
   2   1  -1 2300.07 186.651  48
  -2  -1   1 2520.88 181.881  43
  -2   1   1 2483.15 190.010  42
   2  -1  -1 1978.83 241.152  17
   2  -1  -1 1970.45 245.549  18
   2   1  -1 2197.33 246.142  18
   2   1  -1 2110.83 254.281  17
   2   1  -1 2582.07 257.280  39
   2  -1  -1 1849.97 269.621  35
   2   1  -1 2974.06 256.430  37
   2  -1  -1 1997.57 172.832  36
   2  -1  -1 2268.79 262.722  32
   2  -1  -1 2134.28 250.331  31
   2   1  -1 2045.36 228.650  30
   2   1  -1 2461.79 252.501  26
   2  -1  -1 2266.52 217.595  25
   2  -1  -1 2199.36 223.668  26
   2   1  -1 2315.49 268.986  25
   2   1  -1 2220.62 240.325  24
   2   1   0 613544. 12847.0  11
   2  -1   0 594131. 12837.3   5
   2  -1   0 575983. 12820.2   3
   2   1   0 586960. 12907.4   3
   2   1   0 602451. 12913.9   4
   2   1   0 605716. 12911.8   6
   2  -1   0 585272. 12882.5   7
   2  -1   0 587956. 12860.5  46
   2   1   0 581218. 12807.7  46
   2   1   0 596944. 12851.6  48
  -2  -1   0 592129. 12826.3  43
  -2   1   0 578141. 12863.8  42
   2   1   0 589533. 12841.0  44
   2   1   0 580581. 12892.7  18
   2  -1   0 603564. 12878.9  16
   2  -1   0 589656. 12897.1  18
   2   1   0 583681. 12815.4  15
   2   1   0 589140. 12874.8  39
   2  -1   0 590919. 12894.2  32
   2  -1   0 594108. 12806.4  25
   2  -1   1 55762.8 1327.42   4
   2   1   1 55516.7 1444.99  48
   2  -1   1 56132.5 1462.92  46
   2  -1   1 54450.1 1481.43  44
   2   1   1 54316.8 1429.95  44
  -2   1  -1 56336.2 1470.40  42
   2  -1   1 56759.9 1473.52  16
   2   1   1 56212.3 1481.80  16
   2   1   1 53855.2 1444.06  18
   2  -1   1 54796.8 1449.68  18
   2   1   1 52667.4 1393.74  39
   2   1   1 53188.3 1399.13  35
   2  -1   1 56710.5 1430.54  32
   2   1   1 56281.8 1459.45  11
  -2  -1  -1 53667.1 1333.23  13
   2  -1   2 357075. 8005.84  44
  -2   1  -2 366484. 7994.28  42
   2   1   2 360747. 7964.70  44
  -2  -1  -2 366780. 7971.27  42
   2   1   2 359815. 7992.13  16
  -2   1  -2 344993. 7936.59  14
   2   1   2 355355. 7844.89  35
   2   1   2 365738. 7988.14  11
  -2  -1  -2 341353. 7834.33  13
   2  -1   2 350798. 7990.70  46
   2   1   2 362412. 7967.88  48
  -2  -1  -3 18190.1 740.712  42
   2  -1   3 17304.6 758.351  44
   2   1   3 18455.1 741.274  44
  -2   1  -3 17812.8 752.275  42
   2  -1   3 18581.2 764.753  11
   2   1   3 17307.9 739.931  11
  -2   1  -3 17433.3 741.314  13
   2   1   3 17945.9 728.408  48
   2  -1   3 18573.2 764.419  46
   2   1   3 16910.1 738.058  16
  -2   1  -3 18120.7 702.879  14
   2  -1   4 23973.5 944.612  44
  -2  -1  -4 22287.4 891.035  42
   2   1   4 22315.3 889.891  44
  -2   1  -4 23503.5 908.280  42
   2  -1   4 22344.7 904.598  11
   2   1   4 23811.8 935.013  11
  -2   1  -4 21444.6 868.193  13
   2  -1   4 22426.2 915.125  46
   2  -1   4 22154.6 912.631  48
   2   1   4 22048.9 883.425  48
   2   1   4 20351.4 879.376  16
   2  -1   5 7147.95 572.751  44
  -2   1  -5 5874.02 516.936  42
  -2  -1  -5 5269.12 487.676  42
   2   1   5 6640.32 539.191  44
   2   1   5 6913.22 554.955  11
   2  -1   5 7372.87 555.586  11
   2  -1   5 6942.90 560.944  46
   2   1   5 6286.14 506.956  48
   2  -1   5 6493.12 541.659  48
   2   1   5 6539.84 522.784  16
  -2   1  -6 200763. 4893.92  42
   2  -1   6 199159. 4930.39  44
   2   1   6 196252. 4884.86  44
  -2  -1  -6 198240. 4879.90  42
   2  -1   6 196986. 4914.78  11
   2   1   6 196287. 4922.23  11
   2  -1   6 197546. 4925.65  48
   2   1   6 192750. 4886.80  48
   2  -1   6 200083. 4954.23  46
   2   1   6 200052. 4921.57  16
  -2   1  -7 18455.7 944.363  42
  -2  -1  -7 17699.6 925.612  42
   2   1   7 18593.2 966.930  44
   2  -1   7 18788.1 988.899  44
   2   1   7 17985.8 936.951  48
   2  -1   7 16925.2 968.925  46
   2   1   7 16110.6 907.255  16
  -2  -1  -8 81973.9 2529.48  42
   2  -1   8 83291.3 2593.04  44
  -2   1  -8 82097.3 2539.93  42
   2   1   8 80136.9 2554.16  44
   2  -1   8 86103.0 2601.10  11
   2   1   8 81748.1 2570.53  48
   2  -1   8 84798.6 2631.93  46
   2   1   8 82028.2 2608.21  46
  -2  -1  -9 8729.53 745.067  40
  -2   1  -9 9373.67 733.133  40
   2  -1   9 9348.50 790.993  11
  -2  -1  -9 8836.79 725.787  41
  -2   1  -9 9526.54 756.674  41
   2   1   9 8692.05 748.807  16
  -2  -1 -10 53471.6 2021.49  41
  -2   1 -10 55614.2 2030.23  42
   2  -1  10 54870.2 2083.68  44
  -2   1 -10 53517.7 2023.48  41
   2   1  10 55359.1 2103.66  44
  -2   1 -10 55456.2 2039.72  40
  -2  -1 -10 53816.1 2019.32  42
  -2  -1 -10 51673.1 2006.95  40
   2   1  10 56858.0 2118.75  16
   2  -1  10 50633.4 2030.12  11
   2  -1  10 52372.9 2105.01  46
   2   1  10 57717.0 2133.69  48
   2   1  10 56546.1 2177.96  46
  -2  -1 -11 199.022 423.005  40
  -2   1 -11 199.391 431.861  40
   2   1  11 209.924 396.184  16
   2   1  11 557.210 500.338  48
   2  -1  11 218.926 432.858  46
   2   1  11 454.335 454.116  46
  -2   1 -11-329.958 432.747  41
  -2   1 -11-62.7298 372.088  42
  -2  -1 -11-63.4022 426.955  42
   2  -1  11-68.8216 443.023  44
   2   1  11-214.287 446.605  44
  -2  -1 -11 592.882 390.748  41
   2  -1  12 42976.4 1983.29  16
   2   1  12 40707.4 1880.63  16
  -2   1 -12 41728.9 1908.62  40
  -2  -1 -12 42760.4 1914.87  40
  -2  -1 -12 39340.5 1841.73  41
  -2  -1 -12 43146.3 1846.62  42
   2   1  12 47394.9 2008.33  44
   2  -1  12 45708.2 1961.74  44
  -2   1 -12 44117.6 1942.47  41
  -2   1 -12 43904.0 1850.10  42
   2  -1  12 44560.0 1988.57  46
   2   1  12 41373.8 1982.95  46
  -2  -1 -13 159.887 441.484  40
  -2   1 -13 160.206 469.863  40
  -2  -1 -13 672.019 460.313  36
  -2   1 -13 278.291 363.992  42
   2   1  13 81.2556 513.130  44
  -2  -1 -13 397.865 466.753  41
  -2   1 -13 637.932 498.609  41
   2  -1  13-78.2768 453.905  44
  -2  -1 -13 141.982 376.677  42
   2   1  13 520.838 574.418  46
   2  -1  13 252.210 525.670  46
   2  -1  13 258.064 450.027  16
   2   1  13 402.632 421.284  16
  -2   1 -14 2780.94 566.207  42
  -2  -1 -14 2764.03 556.298  42
   2   1  14 3555.58 718.565  44
   2  -1  14 2682.10 664.899  46
   2   1  14 2047.19 627.199  46
  -2  -1 -14 2201.02 557.956  19
  -2   1 -14 1864.47 573.450  19
   2  -1  14 2991.42 671.578  16
   2   1  14 3125.10 628.054  16
   2   1  15 9102.14 936.631  44
   2  -1  15 7488.38 884.593  46
   2   1  15 8410.34 948.311  46
   2  -1  15 8954.97 938.886  16
   2   1  15 10025.9 946.193  16
  -2   1 -16 108197. 3632.41  21
  -2  -1 -16 102243. 3577.77  21
  -2   1 -16 111252. 3663.51  20
  -2   1 -16 110130. 3639.14  19
  -2  -1 -16 113700. 3680.62  20
  -2  -1 -16 105781. 3596.34  19
   2  -1  16 109271. 3607.40  46
   2   1  16 118789. 3719.80  46
  -2   1 -16 105387. 3574.73   9
  -2  -1 -16 107063. 3578.70   9
  -2   1 -17 1041.85 421.455  20
  -2   1 -17 370.689 387.951  21
  -2   1 -17 444.048 424.212  19
  -2  -1 -17 222.477 376.820  20
   2  -1  17 471.018 385.717  16
  -2  -1 -17 811.143 407.312  19
  -2  -1 -17 221.664 363.896  21
  -2  -1 -17 570.798 423.330   9
  -2   1 -17 927.033 454.797   9
   2   1  17 70.6147 399.928  46
   2  -1  17 342.132 387.542  46
   2   1  18 19760.5 1094.29  46
   2  -1  18 18404.4 1051.19  46
  -2   1 -18 18610.5 1089.46  38
  -2  -1 -18 19218.8 1065.50  38
  -2   1 -18 20919.5 1182.64  19
   2  -1  18 18683.1 1039.91  16
  -2   1 -18 18608.8 1122.31  20
  -2  -1 -18 18597.9 1142.56  20
  -2  -1 -18 20337.9 1164.21  19
  -2  -1 -18 17732.2 1080.92   9
  -2   1 -18 20525.5 1159.86   9
  -2   1 -18 16883.7 1087.72  21
  -2  -1 -18 19559.4 1142.69  21
  -2   1 -19 4310.47 488.748  38
  -2  -1 -19 3086.70 463.470   9
  -2   1 -19 3548.59 477.243   9
   2   1  19 3966.55 524.071  18
  -2  -1 -19 4076.00 509.576  21
  -2   1 -19 3319.23 493.136  21
  -2  -1 -19 3463.09 487.539  20
   2  -1  19 4157.33 530.918  18
  -2   1 -19 3764.21 498.345  20
   2  -1  19 3697.51 410.339  46
   2   1  19 3347.68 424.758  46
  -2  -1 -20 23073.4 943.480  26
   2   2 -21 1431.59 303.190  26
   2  -2 -21 1565.65 310.184  26
   2  -2 -21 1797.14 310.145   7
   2   2 -20 7446.73 632.472  26
   2  -2 -20 7465.33 572.603  25
   2  -2 -20 7216.45 634.645  26
   2  -2 -20 8622.03 671.843   7
   2   2 -20 6624.89 582.134   7
   2  -2 -20 7138.46 612.403   8
   2   2 -20 7296.67 628.840   8
   2  -2 -20 8312.44 646.781   9
   2   2 -20 8740.25 660.917   9
   2  -2 -19 27591.2 1329.42  26
   2  -2 -19 24964.2 1247.76  25
   2   2 -19 24703.6 1277.60  26
   2   2 -19 24908.2 1250.19   7
   2   2 -19 23270.4 1195.05  38
   2  -2 -19 26237.3 1336.81  36
   2   2 -19 24549.0 1267.43   9
   2  -2 -19 24672.5 1281.96   8
   2   2 -19 26250.0 1301.64   8
   2  -2 -19 24959.3 1281.89   9
   2   2 -18 12486.4 926.375  38
   2  -2 -18 12535.8 1029.91  36
   2  -2 -18 13099.2 981.434  26
   2   2 -18 11272.0 931.221  26
   2  -2 -18 12854.1 994.017  25
   2  -2 -18 13057.5 996.764   9
   2   2 -18 11893.4 944.423   9
   2  -2 -18 13135.3 981.126   8
   2   2 -18 10985.7 927.077   8
   2  -2 -17 3622.50 643.970  21
   2   2 -17 5127.72 692.372  21
   2   2 -17 4413.55 684.670  26
   2   2 -17 4139.14 625.164  38
   2  -2 -17 4093.26 736.109  36
   2  -2 -17 4423.81 678.034   3
   2  -2 -17 3752.98 626.639   9
   2   2 -17 2824.42 555.070   9
   2  -2 -17 4385.69 658.209   8
   2   2 -17 4141.17 641.907   8
   2  -2 -16 48526.1 2291.65  36
   2   2 -16 50263.2 2288.88  36
   2   2 -16 52580.9 2200.06  25
   2   2 -16 56671.0 2312.70  21
   2  -2 -16 50437.1 2208.89  21
   2   2 -16 53232.0 2264.32  26
   2   2 -16 56403.2 2298.85  20
   2  -2 -16 51788.8 2232.94  20
   2  -2 -16 52578.2 2228.65   9
   2   2 -16 55312.7 2249.93   9
   2   2 -16 51812.7 2204.93   8
   2  -2 -16 52678.2 2214.00   8
   2   2 -15 30830.7 1559.91  38
   2  -2 -15 29659.9 1450.42  38
   2   2 -15 24612.5 1577.26  36
   2  -2 -15 27876.2 1673.82  36
   2   2 -15 25814.7 1510.49  21
   2   2 -15 29460.9 1589.73  25
   2  -2 -15 29079.0 1592.07  21
   2  -2 -15 27888.4 1527.44   9
   2   2 -15 31074.7 1615.07   9
   2  -2 -15 26110.9 1515.91  20
   2   2 -15 26889.0 1545.10  20
   2   2 -14 805.867 480.556   3
   2  -2 -14 231.359 385.929  19
   2   2 -14 461.195 390.618  20
   2  -2 -14 306.867 383.914  21
   2   2 -14 696.182 421.798  19
   2  -2 -14 767.347 479.921  20
   2   2 -14 153.691 429.906  21
   2   2 -14 685.845 499.858  25
   2   2 -14 219.121 403.499  38
   2  -2 -14 866.377 525.323  36
   2   2 -14 1184.03 593.679  36
   2  -2 -14 808.970 373.378  38
   2  -2 -14 1098.50 461.202  30
   2  -2 -14 450.047 381.185   9
   2   2 -14 450.231 478.608   9
   2  -2 -13 130602. 3952.25   5
   2   2 -13 138030. 4046.47   3
   2  -2 -13 129645. 4007.68  20
   2   2 -13 131199. 4015.68  20
   2  -2 -13 135775. 4054.57  19
   2   2 -13 142159. 4101.74  19
   2  -2 -13 135653. 4049.92  21
   2   2 -13 136947. 4079.42  25
   2   2 -13 130699. 4018.64  21
   2   2 -13 130381. 3966.14  38
   2  -2 -13 135970. 3852.73  38
   2   2 -13 138188. 4211.44  36
   2  -2 -13 134477. 3874.35  30
   2  -2 -13 136272. 4035.92   9
   2   2 -13 133447. 4003.07   9
   2   2 -12 87234.5 2800.72   4
   2  -2 -12 87807.2 2844.51   5
   2   2 -12 87864.6 2884.27   3
   2  -2 -12 86703.2 2861.19  20
   2  -2 -12 89738.7 2890.24  19
   2   2 -12 83223.8 2822.52  19
   2   2 -12 85609.5 2838.36  20
   2  -2 -12 85304.9 2852.86  21
   2   2 -12 85250.7 2838.10  21
   2  -2 -12 89075.0 2697.88  38
   2   2 -12 84732.2 2789.57  38
   2   2 -12 88107.1 2987.12  36
   2  -2 -12 88942.1 2742.04  30
   2   2 -12 83749.5 2812.81   9
   2  -2 -12 81157.1 2782.90   9
   2   2 -11 1102.90 362.464   9
   2  -2 -11 1215.81 397.760   9
   2  -2 -11 679.009 336.545  21
   2   2 -11 1245.01 388.395  20
   2   2 -11 565.938 325.252  19
   2  -2 -11 1639.53 418.979  20
   2  -2 -11 904.590 374.920  19
   2   2 -11 906.329 395.165  21
   2  -2 -11 1730.85 358.831  38
   2   2 -11 1051.05 520.116  36
   2   2 -11 1408.33 377.941  38
   2   2 -11 1143.32 462.410  30
   2  -2 -11 1592.47 408.819  30
   2   2 -11 1005.27 398.292   6
   2  -2 -11 1694.07 463.704   5
   2  -2 -10 32702.8 1403.81   5
   2  -2 -10 31728.3 1344.24  21
   2   2 -10 28571.4 1300.44  21
  -2   2  10 30226.0 1231.25  44
   2  -2 -10 32678.0 1366.46  20
   2   2 -10 30161.5 1326.17  20
   2  -2 -10 31957.3 1356.05  19
   2   2 -10 31131.1 1335.93  19
   2   2 -10 29771.9 1421.10  36
   2  -2 -10 29734.3 1279.63  30
   2  -2 -10 32022.9 1350.32   9
   2   2 -10 31043.3 1324.21   9
   2   2  -9 130471. 3598.58   6
   2   2  -9 133768. 3615.83  22
   2  -2  -9 134623. 3504.33  27
  -2   2   9 127618. 3421.84  44
   2   2  -9 135720. 3584.73   9
   2  -2  -9 135538. 3596.97   9
   2  -2  -9 133201. 3557.83  30
   2   2  -9 129424. 3592.86  30
   2   2  -9 135368. 3603.45  19
   2  -2  -9 136944. 3618.05  19
  -2  -2   8 33672.7 1146.33  46
  -2   2   8 34423.0 1145.85  47
   2   2  -8 34808.7 1294.70  20
   2  -2  -8 33547.3 1285.02  20
   2  -2  -8 35622.2 1301.20  19
   2   2  -8 34454.6 1285.90  19
   2  -2  -8 34397.6 1088.42  37
   2   2  -8 32360.7 1176.46  39
   2   2  -8 36218.3 1419.56  36
   2  -2  -8 33990.3 1269.75  30
   2   2  -8 33062.0 1306.37  30
   2   2  -8 34244.1 1295.51  27
   2  -2  -8 33360.2 1272.20  22
   2  -2  -8 32608.8 1218.78  27
   2  -2  -8 35121.7 1295.75  21
   2   2  -8 34888.5 1295.72  22
   2   2  -8 36127.9 1307.46  21
   2   2  -7 231710. 5412.28   9
  -2  -2   7 218678. 5040.93  11
   2  -2  -7 228580. 5410.76   9
  -2  -2   7 226620. 5216.28  46
  -2   2   7 231168. 5244.05  47
   2  -2  -7 223808. 5095.15  42
   2  -2  -7 231919. 5200.38  37
   2   2  -7 223022. 5320.14  39
   2   2  -7 227233. 5525.77  36
   2   2  -7 226210. 5230.52  34
   2  -2  -7 220992. 5341.69  27
   2   2  -7 225548. 5405.68  21
   2  -2  -7 228470. 5400.62  22
   2  -2  -7 230599. 5417.01  21
   2   2  -7 226948. 5415.41  22
   2   2  -7 222941. 5421.78  27
   2  -2  -7 228707. 5417.06  30
   2   2  -7 226468. 5439.02  30
   2   2  -7 222554. 5400.80  20
   2  -2  -7 227828. 5411.16  20
   2  -2  -6 127263. 3241.33   9
   2   2  -6 126771. 3245.93   9
  -2  -2   6 128068. 2943.01  11
  -2  -2   6 128454. 3059.60  46
  -2   2   6 128991. 3114.47  47
   2   2  -6 130314. 3256.20  20
   2  -2  -6 131923. 3264.05  20
   2  -2  -6 132800. 3269.59  19
   2   2  -6 132540. 3269.20  19
   2   2  -6 130766. 3256.37  38
   2   2  -6 128566. 3216.09  39
   2  -2  -6 132242. 3144.11  38
   2   2  -6 131605. 3359.71  36
   2  -2  -6 126455. 3152.70  35
   2  -2  -6 131465. 3091.09  37
   2   2  -6 129038. 3143.81  34
   2   2  -6 131771. 3301.42  30
   2  -2  -6 129097. 3249.36  28
   2  -2  -6 129645. 3286.48  30
   2   2  -6 131016. 3144.90  32
   2   2  -6 131967. 3255.26  28
   2   2  -6 128025. 3269.75  27
   2  -2  -6 131765. 3256.43  22
   2   2  -6 130469. 3270.49  22
   2  -2  -6 129595. 3254.02  21
   2   2  -6 132748. 3265.10  21
  -2  -2   5 63125.6 1536.82  11
   2  -2  -5 65989.0 1807.57   9
   2   2  -5 64888.2 1798.37   9
  -2  -2   5 67062.0 1602.75  46
  -2   2   5 67046.8 1620.87  49
   2   2  -5 66051.2 1810.10  20
   2  -2  -5 64227.7 1796.35  20
   2  -2  -5 66267.3 1809.82  19
   2   2  -5 68484.0 1826.43  19
   2  -2  -5 64618.1 1811.85   2
   2   2  -5 68607.0 1830.31   2
   2   2  -5 66002.9 1890.23  36
   2  -2  -5 67968.4 1703.99  38
   2   2  -5 67716.7 1742.60  33
   2   2  -5 67513.2 1762.11  34
   2   2  -5 67218.2 1817.49  38
   2  -2  -5 66330.1 1684.62  37
   2  -2  -5 64815.8 1764.39  35
   2   2  -5 65749.3 1804.98  28
   2   2  -5 66877.9 1758.98  32
   2  -2  -5 65657.9 1806.27  28
   2   2  -5 67577.4 1852.87  30
   2   2  -5 66784.1 1780.05  31
   2   2  -5 65187.1 1805.67  21
   2   2  -5 66064.9 1823.91  22
   2  -2  -5 64691.6 1792.10  22
   2   2  -5 68908.2 1848.15  27
   2  -2  -5 65962.8 1808.90  21
   2  -2  -4 283.067 219.497   9
   2   2  -4 150.738 210.767   9
   2  -2  -4 224.239 111.648  10
  -2   2   4 296.460 146.769  49
   2  -2  -4 189.785 195.006  20
   2   2  -4 170.990 201.616  20
   2  -2  -4 247.006 221.638  21
   2   2  -4 133.169 209.450  21
   2  -2  -4 115.027 144.760  38
   2   2  -4 97.5666 198.260  38
   2  -2  -4 18.6012 223.734  35
   2   2  -4 278.977 271.176  36
   2  -2  -4 165.898 161.281  37
   2   2  -4-20.1458 211.546  26
   2   2  -4 201.226 249.120  27
   2   2  -4 316.329 283.267  25
   2  -2  -4 79.5445 252.394  24
   2   2  -4-37.6417 243.469  32
   2  -2  -4 132.639 239.324  28
   2   2  -4 18.4651 225.078  31
   2   2  -4-62.8993 253.536  30
   2   2  -4 150.978 227.605  28
   2   2  -4 79.4768 171.594  33
   2   2  -4 175.488 229.401   2
   2  -2  -4 136.469 209.739   1
   2   2  -4 156.467 235.879   1
   2   2  -4 123.427 274.384   3
   2   2  -4 251.568 320.825   6
   2  -2  -4 174.768 233.564   2
   2  -2  -3 49183.6 1324.52   9
   2   2  -3 48440.3 1326.76   9
   2   2  -3 48779.1 1136.30  12
   2  -2  -3 48851.9 1328.10   8
   2   2  -3 49064.1 1329.27   8
   2  -2  -3 46607.2 1186.67  10
   2   2  -3 45872.0 1415.43   4
   2  -2  -3 49828.1 1338.30   1
   2   2  -3 47856.7 1350.76   7
   2   2  -3 48349.0 1432.71   6
   2   2  -3 47563.6 1321.19   2
   2   2  -3 49635.9 1437.78   3
   2   2  -3 47647.1 1326.13   1
  -2   2   3 48239.8 1217.35  49
   2   2  -3 49059.3 1349.80  30
   2   2  -3 47353.4 1336.51  31
   2   2  -3 48102.7 1382.51  32
   2   2  -3 49778.5 1397.34  36
   2  -2  -3 51039.9 1378.40  34
   2  -2  -3 49520.8 1357.91  33
   2   2  -3 48530.6 1339.84  38
   2  -2  -3 50668.4 1235.43  38
   2  -2  -3 49012.6 1360.45  24
   2   2  -3 48011.7 1343.46  26
   2   2  -3 49254.2 1342.12  27
   2   2  -3 47664.2 1332.06  23
   2   2  -3 49330.7 1391.74  25
   2  -2  -3 48888.7 1308.74  23
   2   2  -2 27515.0 929.398   4
   2   2  -2 27499.9 855.931   7
   2   2  -2 27253.0 926.487   6
   2   2  -2 28124.7 933.650   3
   2  -2  -2 27379.2 784.822  26
   2   2  -2 28237.3 895.819  25
   2   2  -2 27703.1 839.779  23
   2   2  -2 25925.8 835.974  26
   2  -2  -2 26606.0 803.998  23
   2  -2  -2 26403.8 856.574  34
   2   2  -2 26745.7 835.591  38
   2   2  -2 27005.2 817.576  29
   2  -2  -2 25409.8 839.864  33
   2  -2  -2 26472.4 813.663  29
   2   2  -2 25843.8 812.644  30
   2  -2  -2 26533.1 831.900  31
   2   2  -2 26836.5 819.147   8
   2  -2  -2 25463.6 813.978   9
   2   2  -2 26080.6 810.337   9
   2  -2  -2 26720.1 820.673   8
  -2   2   2 27072.6 748.040  12
  -2   2   1 147755. 3404.94  12
   2  -2  -1 148563. 3416.65   7
   2   2  -1 150971. 3541.72   6
   2   2  -1 155865. 3539.05   3
   2   2  -1 153717. 3496.91   7
   2   2  -1 152520. 3548.26   4
   2  -2  -1 147825. 3398.52  45
  -2   2   1 145560. 3385.65  42
   2   2  -1 144756. 3318.58  44
   2   2  -1 150255. 3445.64  18
   2  -2  -1 152014. 3448.38  18
   2   2  -1 150890. 3438.87  17
   2  -2  -1 152113. 3441.94  17
   2   2  -1 148628. 3462.68  38
   2  -2  -1 147487. 3466.79  34
   2   2  -1 147203. 3454.79  39
   2   2  -1 147991. 3450.41  37
   2   2  -1 150621. 3396.09  30
   2  -2  -1 148155. 3432.02  31
   2   2  -1 150918. 3439.06  29
   2  -2  -1 148948. 3468.19  32
   2   2  -1 150268. 3478.99  26
   2  -2  -1 144753. 3388.59  26
   2   2  -1 152544. 3505.94  25
  -2   2   0 210874. 4778.62  12
   2  -2   0 212346. 4791.14  46
  -2  -2   0 207095. 4746.62  43
  -2   2   0 209203. 4772.42  42
   2   2   0 211187. 4715.62  44
   2  -2   0 215483. 4790.75  18
   2  -2   0 211283. 4746.39  16
   2   2   0 207724. 4773.97  15
   2   2   0 207770. 4778.28  18
   2   2   0 211307. 4776.92  37
   2  -2   0 208309. 4764.95  34
   2   2   0 212705. 4764.98  39
   2  -2   0 211434. 4742.26  31
   2   2   0 217858. 4662.03  30
   2  -2   0 208436. 4767.00  32
   2   2   0 214067. 4690.95  24
   2  -2   0 209146. 4656.25  25
   2  -2   1 97553.3 2245.13   5
   2  -2   1 95410.0 2196.08   3
   2  -2   1 99044.7 2434.21  46
  -2   2  -1 98149.0 2403.31  42
  -2  -2  -1 99967.4 2375.06  43
   2   2   1 100660. 2363.94  44
   2   2   1 93992.8 2368.88  18
   2  -2   1 97583.3 2374.93  18
   2   2   1 96612.1 2362.98  15
   2   2   1 98745.5 2324.85  39
   2  -2   1 97106.0 2317.03  32
   2   2   1 101340. 2240.43  24
   2  -2   2 21222.0 797.554  46
  -2  -2  -2 20984.2 758.002  43
   2   2   2 21911.9 754.248  44
   2  -2   2 20402.0 812.122  44
  -2   2  -2 23176.5 798.993  42
   2   2   2 20587.5 780.777  16
  -2   2  -2 20307.4 849.622  14
   2   2   2 20331.8 644.264  39
   2   2   2 21409.3 657.451  35
   2  -2   2 20728.3 637.650  32
   2  -2   2 20775.9 529.089   6
   2  -2   3 6362.43 467.849  46
   2   2   3 6624.53 441.508  44
  -2   2  -3 6853.54 472.183  42
   2  -2   3 6612.65 510.779  44
  -2   2  -3 6266.70 504.889  14
   2   2   3 6296.86 458.575  16
  -2   2  -3 6762.64 279.745  36
   2  -2   3 6162.15 292.663  32
  -2   2  -3 6719.45 505.686  13
   2  -2   4 375800. 8505.07  46
   2   2   4 363761. 8460.27  16
   2  -2   4 373119. 8495.55  44
   2   2   4 378298. 8436.74  44
  -2   2  -4 372627. 8466.61  42
   2  -2   4 368408. 8090.66  32
  -2   2  -4 374633. 8460.90  13
   2   2   5 8869.43 592.363  48
   2  -2   5 8671.95 624.202  46
   2   2   5 8562.97 585.892  16
  -2  -2  -5 8472.94 568.836  42
   2   2   5 8308.43 565.640  44
   2  -2   5 7534.92 586.355  44
  -2   2  -5 7502.50 557.825  42
   2  -2   5 7504.61 271.190  32
   2  -2   5 7316.67 579.441  11
  -2   2  -5 8517.05 615.563  13
  -2  -2  -6 5298.01 525.551  42
  -2   2  -6 5157.69 528.292  42
   2  -2   6 5072.12 543.106  44
   2   2   6 4765.94 517.430  44
   2  -2   6 6053.15 552.042  11
   2   2   6 5973.26 534.737  48
   2  -2   6 4483.33 529.131  46
   2   2   6 4557.43 510.468  16
   2   2   7 21811.1 1065.52  16
   2  -2   7 24808.2 1139.33  44
  -2   2  -7 24303.4 1099.21  42
   2   2   7 23363.7 1088.83  44
  -2  -2  -7 23333.2 1070.96  42
   2   2   7 21277.3 1056.39  48
   2  -2   7 24202.0 1153.53  46
  -2   2  -8 181345. 4785.49  42
   2  -2   8 185051. 4855.21  44
  -2  -2  -8 181031. 4790.23  42
   2   2   8 185564. 4833.80  44
  -2   2  -8 188612. 4577.09  36
   2  -2   8 184843. 4840.27  11
   2   2   8 184230. 4828.10  48
   2  -2   8 188236. 4903.67  46
  -2   2  -9 196.158 318.023  36
  -2   2  -9 673.216 366.398  40
  -2  -2  -9 257.744 328.773  40
   2  -2   9 950.651 439.551  11
  -2  -2  -9 257.887 370.579  41
  -2   2  -9 259.302 369.780  41
   2   2   9 222.796 358.626  16
  -2  -2 -10 79174.9 2606.75  41
  -2   2 -10 81586.7 2610.08  42
  -2   2 -10 77722.8 2603.51  41
  -2   2 -10 74407.5 2567.96  40
   2  -2  10 78057.2 2637.75  44
  -2  -2 -10 76172.5 2586.65  42
   2   2  10 76430.6 2646.07  44
  -2  -2 -10 78466.2 2590.44  40
   2   2  10 78291.6 2653.57  16
   2  -2  10 81435.9 2667.14  11
   2  -2  10 80260.0 2713.04  46
   2   2  10 78272.9 2667.64  48
   2   2  10 75532.2 2699.41  46
  -2  -2 -11 3867.10 596.488  42
  -2   2 -11 3710.02 587.009  41
  -2   2 -11 4155.62 588.335  42
   2   2  11 5147.93 708.176  44
   2  -2  11 3844.64 616.833  44
  -2  -2 -11 3896.98 622.011  41
   2   2  11 3544.93 585.294  16
  -2  -2 -11 3862.92 613.111  40
  -2   2 -11 4274.44 639.804  40
   2  -2  11 4057.62 608.836  11
   2  -2  11 5976.22 765.198  46
   2   2  11 4513.05 685.333  48
   2   2  11 6423.85 782.208  46
  -2   2 -12 5185.79 743.729  40
  -2  -2 -12 6792.40 766.689  40
   2   2  12 5158.36 695.517  16
   2  -2  12 4506.54 675.475  44
  -2   2 -12 4352.84 605.476  42
  -2  -2 -12 4620.03 640.510  42
  -2  -2 -12 3965.62 629.426  41
  -2   2 -12 6041.58 742.619  41
   2   2  12 6760.67 827.731  44
   2   2  12 6250.50 806.408  48
   2  -2  12 5528.59 763.597  46
   2   2  12 5567.91 776.076  46
  -2   2 -13 4723.27 762.661  40
  -2  -2 -13 4304.83 705.240  40
   2  -2  13 5192.31 784.832  16
   2   2  13 4659.86 687.449  16
  -2   2 -13 3819.76 607.193  42
  -2  -2 -13 6714.15 732.772  42
  -2  -2 -13 3334.09 666.333  41
  -2   2 -13 4941.50 705.088  41
   2   2  13 5745.74 764.918  44
   2  -2  13 4851.10 746.575  46
   2   2  13 5225.96 812.797  46
  -2  -2 -14 96172.9 3210.76  36
   2   2  14 96210.6 3316.42  16
   2  -2  14 97725.3 3452.93  16
  -2   2 -14 87595.1 3289.71  19
  -2  -2 -14 98213.3 3411.90  19
  -2  -2 -14 98987.9 3208.07  42
  -2   2 -14 95977.3 3151.82  42
   2   2  14 99641.0 3407.63  44
   2  -2  14 99579.0 3412.42  46
   2   2  14 99736.2 3494.04  46
   2  -2  15 21683.4 1417.93  16
   2   2  15 19645.7 1290.79  16
   2   2  15 21049.1 1370.94  44
   2  -2  15 21977.5 1403.53  46
   2   2  15 22457.0 1446.17  46
  -2  -2 -16 3177.77 635.700  21
  -2   2 -16 2864.11 613.307  21
  -2   2 -16 3079.99 620.088  19
  -2  -2 -16 3303.98 620.656  19
   2   2  16 2470.16 599.382  44
  -2  -2 -16 3598.57 655.950   9
  -2   2 -16 3901.78 632.133   9
   2  -2  16 2643.80 566.706  46
   2   2  16 3299.61 687.456  46
   2   2  17 20175.5 1263.81  46
   2  -2  17 21664.9 1262.20  46
   2  -2  17 22276.3 1285.20  16
  -2  -2 -17 23263.7 1345.01  20
  -2  -2 -17 23586.9 1336.33  19
  -2   2 -17 22021.1 1319.61  20
  -2   2 -17 21484.6 1298.54  19
  -2  -2 -17 23559.8 1322.26   9
  -2   2 -17 21349.7 1280.53   9
  -2  -2 -17 22452.1 1315.88  21
  -2   2 -17 21204.6 1299.14  21
   2  -2  18 21788.6 1127.32  46
   2   2  18 21877.7 1180.84  46
  -2  -2 -18 24326.1 1264.37  19
   2  -2  18 23141.4 1187.52  16
  -2  -2 -18 22679.4 1223.06  20
  -2   2 -18 21798.4 1206.25  20
  -2   2 -18 22694.3 1238.12  19
  -2  -2 -18 22758.4 1129.93  38
  -2   2 -18 24586.9 1263.00  38
  -2  -2 -18 24127.1 1246.97   9
  -2   2 -18 21972.6 1197.75   9
  -2  -2 -18 24870.9 1268.43  21
  -2   2 -18 21863.3 1218.45  21
   2   2  19 3156.52 420.291  46
   2  -2  19 2545.70 393.522  45
  -2   2 -19 3488.40 461.763  21
   2  -2  19 3332.58 479.626  18
   2   2  19 4017.46 509.298  18
  -2  -2 -19 3424.59 464.932  21
  -2   2 -19 2850.28 448.872  20
  -2  -2 -19 3207.02 459.605  20
  -2   2 -19 3627.01 457.950  26
  -2  -2 -19 3706.47 468.223   9
  -2   2 -19 3373.97 455.753   9
  -2   2 -19 4319.23 490.725  38
  -2  -2 -20 8325.89 547.475  26
   2  -3 -21 37938.6 1261.57   7
   2  -3 -21 34838.2 1225.28  26
   2  -3 -20 7426.07 624.129   7
   2  -3 -20 6840.67 565.859  25
   2  -3 -20 8293.77 638.516  26
   2   3 -20 6578.93 599.316  26
   2  -3 -20 7561.69 614.077   8
   2   3 -20 8193.83 629.699   8
   2   3 -20 7283.09 584.434   9
   2  -3 -20 7625.82 603.282   9
   2   3 -19 359.047 330.372   7
   2  -3 -19 773.217 402.862  25
   2   3 -19 341.655 366.723  26
   2  -3 -19 576.091 367.499  26
   2   3 -19 393.158 351.347   9
   2  -3 -19 796.428 383.247   8
   2   3 -19 338.423 370.041   8
   2  -3 -19 565.892 381.238   9
   2   3 -19 814.746 353.109  38
   2  -3 -19 363.097 428.224  36
   2   3 -18 1594.55 445.260   7
   2   3 -18 1509.56 447.026  26
   2  -3 -18 905.622 441.092  25
   2  -3 -18 1581.99 460.317  26
   2  -3 -18 2159.93 507.465   9
   2   3 -18 1808.96 500.230   9
   2   3 -18 941.775 434.245   8
   2  -3 -18 2170.11 491.901   8
   2  -3 -18 1339.58 531.528  36
   2   3 -18 1512.67 416.568  38
   2  -3 -17 85320.8 2968.93   9
   2   3 -17 80080.1 2918.18   8
   2   3 -17 87339.0 2989.86   9
   2  -3 -17 84111.3 2961.51   8
   2   3 -17 88433.8 2984.51  38
   2  -3 -16 14015.7 1074.64  20
   2   3 -16 12579.5 1019.93  20
   2   3 -16 14231.6 1103.26  21
   2  -3 -16 13240.0 1051.89  21
   2   3 -16 11498.8 1005.13  26
   2  -3 -16 11310.8 1000.60   8
   2   3 -16 9914.37 914.669   8
   2  -3 -16 11345.1 1116.04  36
   2   3 -16 11868.7 1005.38  38
   2   3 -15 60790.8 2464.22  20
   2  -3 -15 57149.0 2394.56  20
   2   3 -15 65481.2 2443.39  25
   2  -3 -15 59185.0 2423.12  21
   2   3 -15 60003.8 2433.18  21
   2   3 -15 63463.5 2464.12   9
   2  -3 -15 61860.0 2420.59   9
   2   3 -15 58325.4 2414.75  38
   2   3 -15 59510.8 2529.76  36
   2  -3 -15 60810.5 2585.50  36
   2   3 -14 22839.7 1355.84  20
   2  -3 -14 25486.8 1436.26  20
   2   3 -14 22321.2 1336.73  38
   2   3 -14 20634.4 1401.86  36
   2  -3 -14 22209.1 1439.89  36
   2   3 -14 21116.7 1317.88  25
   2  -3 -14 24487.7 1389.05  21
   2   3 -14 19156.7 1278.92  21
   2   3 -14 23262.6 1366.26   9
   2  -3 -14 21968.5 1330.05   9
   2   3 -13 17224.4 1114.86   9
   2  -3 -13 15645.9 1060.58   9
  -2   3  13 12866.2 1034.79  46
   2  -3 -13 15459.5 1078.55  20
   2   3 -13 16343.7 1087.83  20
   2  -3 -13 13939.9 1030.85  19
   2   3 -13 14906.0 1056.29  19
   2  -3 -13 14741.0 1050.25  21
   2   3 -13 16235.7 1116.86  25
   2   3 -13 14479.4 1036.60  21
   2  -3 -13 14302.2 909.037  38
   2   3 -13 15441.9 1046.68  38
   2   3 -13 15926.2 1219.72  36
   2  -3 -13 14849.8 971.326  30
   2   3 -13 16132.4 1088.60   3
   2  -3 -13 16260.3 1088.95   5
   2   3 -12-65.3434 443.806   3
   2  -3 -12 574.290 398.970   5
   2   3 -12 64.2231 345.431  20
   2   3 -12 192.948 345.931  21
   2  -3 -12 64.2415 381.056  21
   2  -3 -12-128.312 371.996  20
   2  -3 -12 64.4334 364.813  19
   2   3 -12-64.5265 337.553  19
   2   3 -12 527.686 455.528  25
   2   3 -12-295.064 501.009  36
   2  -3 -12 296.668 293.292  38
   2   3 -12 254.508 405.703  38
   2  -3 -12 53.9645 366.524  30
   2  -3 -12-62.4795 331.481   9
   2   3 -12 311.733 397.540   9
   2   3 -11 130388. 3691.44   4
   2  -3 -11 128407. 3726.10   5
   2   3 -11 128174. 3749.79   3
   2  -3 -11 129474. 3723.36  21
   2   3 -11 126746. 3699.54  21
   2   3 -11 132695. 3771.31  25
   2  -3 -11 125931. 3701.27  19
   2   3 -11 127663. 3705.70  20
   2   3 -11 126567. 3699.34  19
   2  -3 -11 127491. 3705.28  20
   2   3 -11 130970. 3712.22  38
   2   3 -11 125346. 3833.78  36
   2  -3 -11 130498. 3504.99  38
   2  -3 -11 129482. 3595.36  30
   2  -3 -11 126064. 3681.97   9
   2   3 -11 125640. 3668.24   9
   2   3 -10 52435.8 1888.35  21
   2  -3 -10 56000.3 1927.60  21
  -2   3  10 52818.8 1802.58  44
   2   3 -10 52663.0 1889.26  38
   2   3 -10 51538.4 2007.71  36
   2  -3 -10 53186.6 1732.06  38
   2   3 -10 54121.6 1763.16  39
   2  -3 -10 52910.5 1944.78   5
   2   3 -10 53308.1 1953.63   3
   2  -3 -10 54753.4 1920.88  19
   2  -3 -10 52305.0 1888.05  20
   2   3 -10 52839.8 1897.53  19
   2   3 -10 49688.8 1863.21  20
   2  -3 -10 56338.1 1914.35   9
   2   3 -10 52485.0 1874.49   9
   2  -3  -9 3685.32 456.176   9
   2   3  -9 4002.12 482.116   9
  -2   3   9 3553.83 430.692  47
   2  -3  -9 4306.44 493.759  19
   2   3  -9 4391.48 487.518  19
   2   3  -9 3185.08 482.394   6
   2   3  -9 4201.66 540.475   4
   2   3  -9 4220.83 486.645  38
   2   3  -9 3894.88 424.216  39
   2  -3  -9 3715.44 478.509  30
   2   3  -9 4556.94 560.593  30
   2   3  -9 4127.99 513.258  25
   2  -3  -9 3881.46 436.908  27
  -2   3   8 8582.13 545.861  47
   2  -3  -8 9064.66 617.654  20
   2   3  -8 8623.23 609.184  20
   2  -3  -8 9058.03 618.691  19
   2   3  -8 8766.14 612.050  19
   2   3  -8 7851.70 646.232   6
   2   3  -8 8305.95 667.052   3
   2   3  -8 8082.40 675.029   4
   2   3  -8 7736.49 590.587  38
   2   3  -8 7745.11 669.113  36
   2  -3  -8 8932.16 635.903  30
   2   3  -8 8751.43 674.818  30
   2  -3  -8 8062.88 591.002  21
   2   3  -8 6799.72 565.054  21
   2   3  -8 9323.11 673.209  25
   2  -3  -8 8489.29 573.415  27
   2   3  -8 9073.10 647.976  22
   2  -3  -7 77880.2 2277.06   9
   2   3  -7 83267.5 2303.37   9
  -2  -3   7 80607.2 2090.47  46
  -2   3   7 76993.3 2185.78  47
   2  -3  -7 82065.1 2304.94  20
   2   3  -7 84114.9 2319.02  20
   2   3  -7 84415.8 2411.09   4
   2   3  -7 81631.0 2402.20   3
   2   3  -7 83778.4 2388.42   6
   2  -3  -7 83806.8 2155.67  38
   2  -3  -7 83775.5 2074.77  37
   2   3  -7 83508.5 2138.72  34
   2   3  -7 83242.8 2439.01  36
   2   3  -7 85371.9 2342.89  38
   2   3  -7 87696.0 2391.39  30
   2   3  -7 82849.4 2342.97  27
   2  -3  -7 83978.4 2336.16  30
   2  -3  -7 79739.8 2286.42  22
   2   3  -7 83546.9 2368.72  25
   2   3  -7 81781.1 2323.97  22
   2  -3  -7 81858.2 2303.17  21
   2   3  -7 81177.7 2301.91  21
  -2  -3   6 12965.2 507.454  11
   2  -3  -6 14117.0 672.142   9
   2   3  -6 12451.0 651.633   9
  -2  -3   6 13859.8 517.502  46
  -2   3   6 14613.3 566.057  49
   2  -3  -6 12902.7 653.294  20
   2   3  -6 13520.4 659.813  20
   2  -3  -6 15494.0 693.581  19
   2   3  -6 14252.7 680.141  19
   2   3  -6 13668.0 740.826   6
   2   3  -6 15417.1 787.359   3
   2   3  -6 12738.7 741.453   4
   2  -3  -6 14669.3 541.357  37
   2   3  -6 14426.5 775.574  36
   2   3  -6 14816.6 612.478  34
   2  -3  -6 14707.9 573.613  38
   2   3  -6 13037.4 583.552  32
   2   3  -6 13941.8 734.796  30
   2   3  -6 13299.9 702.020  27
   2   3  -6 13269.6 662.752  28
   2  -3  -6 14070.9 682.343  28
   2  -3  -6 16216.3 754.309  30
   2   3  -6 13048.0 707.328  25
   2  -3  -6 14740.9 679.247  21
   2   3  -6 15011.3 701.975  22
   2   3  -6 13281.8 663.705  21
   2  -3  -6 15481.1 695.220  22
   2  -3  -5 109905. 2878.95   9
   2   3  -5 119460. 2903.21   9
   2   3  -5 116074. 3017.06   6
   2  -3  -5 117345. 2916.03   2
   2   3  -5 110616. 2896.89   2
   2   3  -5 113151. 3018.03   3
   2   3  -5 116118. 3021.99   4
  -2   3   5 116342. 2764.76  49
  -2  -3   5 115342. 2658.80  46
   2   3  -5 112556. 2892.22  19
   2   3  -5 115252. 2897.45  20
   2  -3  -5 117623. 2899.46  20
   2  -3  -5 118188. 2905.33  19
   2   3  -5 113982. 2931.98  38
   2  -3  -5 118701. 2747.91  38
   2   3  -5 112977. 2997.42  36
   2   3  -5 116806. 2795.67  33
   2   3  -5 117836. 2966.26  30
   2  -3  -5 116746. 2902.16  28
   2   3  -5 120009. 2904.10  28
   2   3  -5 116631. 2856.20  32
   2   3  -5 116671. 2858.25  31
   2  -3  -5 117136. 2902.52  24
   2   3  -5 118619. 2986.67  25
   2   3  -5 118407. 2925.63  22
   2   3  -5 114968. 2940.47  27
   2   3  -5 115789. 2902.04  21
   2  -3  -5 119367. 2907.55  21
   2  -3  -5 118078. 2889.19  22
   2  -3  -4 52025.8 1497.60   9
   2   3  -4 55203.7 1515.47   9
   2  -3  -4 54832.9 1408.23  10
   2   3  -4 54963.8 1513.02   8
   2  -3  -4 54328.9 1513.17   8
   2   3  -4 56332.2 1374.44  12
   2   3  -4 50517.3 1502.80   2
   2   3  -4 54413.7 1634.36   3
   2   3  -4 52669.0 1514.23   1
   2   3  -4 58223.0 1661.07   6
   2  -3  -4 57091.5 1536.94   1
   2   3  -4 54987.2 1643.71   4
   2  -3  -4 53673.4 1516.81   2
  -2   3   4 54910.8 1427.16  49
  -2  -3   4 56091.3 1359.54  45
   2  -3  -4 53935.4 1349.06  43
   2   3  -4 51258.9 1498.08  20
   2  -3  -4 55065.2 1515.62  20
   2   3  -4 56868.2 1633.52  36
   2  -3  -4 55308.5 1376.98  38
   2   3  -4 55561.0 1550.30  38
   2   3  -4 57306.6 1525.38  31
   2   3  -4 56793.4 1455.21  33
   2   3  -4 63547.2 1590.16  32
   2   3  -4 53849.3 1575.83  30
   2   3  -4 57072.3 1525.93  28
   2  -3  -4 55993.6 1518.44  28
   2  -3  -4 53698.7 1515.05  21
   2   3  -4 55609.1 1550.68  26
   2  -3  -4 55890.8 1557.53  24
   2   3  -4 56710.5 1562.23  27
   2  -3  -4 54202.3 1493.61  22
   2   3  -4 56168.0 1611.15  25
   2   3  -4 53979.7 1512.47  21
   2   3  -3 54071.7 1442.04   8
   2  -3  -3 54076.9 1444.14   9
   2  -3  -3 53403.7 1372.27  10
   2   3  -3 53897.1 1443.10   9
  -2  -3   3 54603.5 1323.94  10
   2  -3  -3 53949.6 1442.75   8
   2   3  -3 50567.1 1433.88   1
   2   3  -3 52236.2 1470.76   7
   2   3  -3 54309.3 1592.75   6
   2   3  -3 55141.0 1587.14   3
   2  -3  -3 52690.9 1450.00   2
   2   3  -3 54920.4 1591.19   4
   2   3  -3 51497.8 1434.45   2
   2  -3  -3 52635.1 1443.42   1
   2   3  -3 52072.7 1282.23  49
  -2   3   3 55568.5 1402.79  49
  -2  -3   3 54318.9 1284.49  45
   2  -3  -3 56092.2 1318.89  38
   2  -3  -3 53981.4 1504.53  33
   2   3  -3 54212.3 1485.98  38
   2   3  -3 54417.6 1474.22  31
   2   3  -3 54681.3 1498.32  30
   2   3  -3 54394.6 1474.50  23
   2   3  -3 55591.5 1478.54  27
   2   3  -3 54044.7 1487.52  26
   2   3  -3 55111.0 1555.30  25
   2   3  -2 24936.5 785.725   8
  -2  -3   2 24255.3 698.617  10
  -2   3   2 22996.4 750.856  12
   2  -3  -2 22689.7 757.248   8
   2   3  -2 24898.7 694.091  49
   2   3  -2 25077.8 927.321   4
   2   3  -2 24115.3 900.619   3
   2   3  -2 26991.9 841.741   7
   2   3  -2 26065.3 928.385   6
   2   3  -2 24431.2 809.843  38
   2   3  -2 25453.5 771.266  29
   2   3  -2 24586.6 793.463  30
   2  -3  -2 25067.9 775.850  29
   2  -3  -2 23552.8 798.602  33
   2   3  -2 25681.5 887.002  25
   2   3  -2 25996.7 794.640  27
   2  -3  -2 24409.9 721.284  26
   2   3  -2 25229.2 819.123  26
   2   3  -2 25460.1 795.568  23
   2  -3  -2 23110.7 741.894  23
  -2   3   1 385723. 8979.05  12
   2  -3  -1 408482. 8937.16   7
   2   3  -1 412699. 9057.02   7
   2  -3  -1 400859. 8997.12  45
   2   3  -1 401694. 8886.72  47
   2   3  -1 403181. 8931.12  49
   2  -3  -1 408704. 8975.10  18
   2  -3  -1 414008. 8872.27  16
   2   3  -1 394455. 8958.81  17
   2  -3  -1 415616. 8973.63  17
   2   3  -1 401851. 8974.41  18
   2  -3  -1 413128. 9027.66  34
   2   3  -1 411194. 9032.07  38
   2   3  -1 406411. 9007.78  37
   2  -3  -1 408368. 8969.46  31
   2  -3  -1 412488. 8974.63  29
   2   3  -1 413336. 8967.83  29
   2   3  -1 414927. 8954.87  30
   2  -3  -1 401536. 8993.61  33
   2  -3  -1 416016. 8900.04  26
   2   3  -1 413210. 8936.45  27
   2   3  -1 404548. 9045.76  26
  -2   3   0 146694. 3399.95  12
   2   3   0 143778. 3316.05  47
   2  -3   0 147738. 3398.33  45
   2  -3   0 146300. 3417.97  46
   2   3   0 140719. 3340.36  49
  -2   3   0 145773. 3382.79  42
   2   3   0 143166. 3352.53  18
   2   3   0 142703. 3425.97  15
   2   3   0 136282. 3331.86  17
   2  -3   0 150030. 3359.13  17
   2  -3   0 145452. 3352.95  18
   2  -3   0 148456. 3359.68  34
   2   3   0 143554. 3353.76  37
   2  -3   0 144261. 3295.70  31
   2   3   0 143289. 3242.41  27
   2  -3   0 143864. 3207.59  25
   2   3   1 1192.68 233.826  47
   2  -3   1 1857.34 309.182  46
  -2   3  -1 1350.58 275.417  42
  -2  -3  -1 2060.60 281.798  43
   2  -3   1 1528.32 246.984  18
   2   3   1 1346.25 248.252  18
   2   3   1 1525.07 299.530  15
   2  -3   1 1438.01 205.488  34
   2   3   1 1144.04 203.878  39
   2  -3   1 1668.69 192.384  31
  -2   3  -1 1883.45 312.938  12
   2  -3   2 245423. 5449.87  34
   2   3   2 244289. 5482.88  39
  -2  -3  -2 249200. 5634.27  43
  -2   3  -2 245719. 5659.98  42
   2  -3   2 243025. 5703.86  46
   2   3   2 247896. 5619.08  47
   2   3   3 128720. 2949.86  39
   2   3   3 127087. 2949.48  35
   2  -3   3 127690. 2890.73  34
  -2   3  -3 127214. 3280.58  14
   2   3   3 127523. 3195.07  16
  -2  -3  -3 131529. 3195.21  43
   2   3   3 131377. 3164.09  44
  -2   3  -3 129455. 3211.85  42
   2  -3   3 129370. 3256.07  46
  -2   3  -4 30129.2 1099.08  42
   2   3   4 29111.0 1056.73  44
   2   3   4 27606.7 1056.35  16
  -2   3  -4 27080.6 1092.86  14
  -2   3  -4 30390.2 844.752  36
  -2   3  -4 32312.8 1156.57  13
   2  -3   4 28482.7 1112.93  46
   2   3   5 71220.3 2084.42  44
  -2   3  -5 69107.8 2099.76  42
   2  -3   5 71727.4 2152.55  44
   2   3   5 68418.4 2081.23  16
  -2   3  -5 74190.3 1848.86  36
  -2   3  -5 73015.7 2140.12  13
   2  -3   5 76768.2 2188.58  46
  -2   3  -6 269240. 6485.86  42
  -2  -3  -6 277016. 6488.99  42
   2  -3   6 270796. 6532.80  44
   2   3   6 269715. 6468.58  44
   2   3   6 254748. 6444.93  16
  -2   3  -6 274459. 6188.27  36
  -2   3  -6 273110. 6509.18  13
   2  -3   6 272233. 6560.77  46
  -2   3  -7 35643.9 1154.85  36
   2   3   7 29838.6 1300.09  16
  -2   3  -7 31769.2 1320.09  42
  -2  -3  -7 32657.8 1333.09  42
   2  -3   7 34408.8 1415.06  44
   2   3   7 33488.5 1351.50  44
   2   3   7 33257.6 1352.00  48
   2  -3   7 32839.2 1392.44  46
   2  -3   8 62430.9 2172.21  44
   2   3   8 66019.9 2192.41  44
  -2   3  -8 61244.1 2119.08  42
  -2  -3  -8 60369.7 2113.94  42
  -2   3  -8 64539.7 1905.30  36
   2  -3   8 63716.0 2163.50  11
   2  -3   8 68292.4 2262.07  46
   2   3   8 65169.5 2182.86  48
   2  -3   9 167992. 4624.13  11
  -2  -3  -9 168064. 4537.71  40
  -2   3  -9 167762. 4541.26  40
  -2  -3  -9 177338. 4583.04  41
  -2   3  -9 168004. 4548.18  41
   2   3   9 172964. 4613.04  16
  -2   3 -10 30723.8 1463.47  42
   2   3  10 32382.2 1553.29  44
  -2  -3 -10 31295.9 1461.90  41
  -2  -3 -10 32932.9 1499.09  42
  -2   3 -10 31366.9 1477.23  41
  -2  -3 -10 33376.1 1504.34  40
  -2   3 -10 29459.2 1443.66  40
   2   3  10 34423.2 1520.81  16
   2  -3  10 30662.6 1479.45  11
   2   3  10 31392.1 1537.41  48
   2  -3  10 33030.3 1567.22  46
  -2   3 -11 1598.13 524.562  41
  -2  -3 -11 1657.89 509.089  41
  -2   3 -11 2231.31 472.998  42
   2   3  11 2495.69 640.240  44
  -2  -3 -11 1582.93 453.168  42
   2   3  11 932.960 434.496  16
  -2  -3 -11 1271.31 455.871  40
  -2   3 -11 1410.76 461.522  40
   2  -3  11 2191.68 518.675  11
   2  -3  11 1771.94 606.473  46
   2   3  11 1975.71 526.872  48
   2   3  11 1855.51 548.074  46
   2   3  12 49144.3 2054.47  16
  -2  -3 -12 48099.8 2063.06  41
  -2   3 -12 46546.8 1964.02  42
  -2  -3 -12 49014.9 2075.19  40
  -2  -3 -12 48984.3 2025.62  42
  -2   3 -12 49198.9 2082.32  40
   2   3  12 49207.8 2144.26  44
  -2   3 -12 49897.5 2102.58  41
   2  -3  12 49062.7 2057.14  11
   2  -3  12 52953.1 2194.34  46
   2   3  12 48257.3 2206.09  46
   2   3  12 46752.9 2091.21  48
   2   3  13 49197.1 2114.63  16
  -2   3 -13 52190.7 2212.06  40
  -2   3 -13 49948.0 2071.13  42
   2   3  13 50000.3 2245.30  44
  -2  -3 -13 50802.6 2197.69  40
  -2   3 -13 53074.9 2220.44  41
  -2  -3 -13 54555.0 2162.08  42
  -2  -3 -13 52806.4 2199.83  41
   2   3  13 52577.3 2272.56  48
   2  -3  13 55058.1 2289.13  46
   2   3  13 50821.9 2326.77  46
   2  -3  14 11797.6 1106.40  16
   2   3  14 11795.9 967.300  16
  -2   3 -14 11905.1 1054.24  19
  -2  -3 -14 11208.7 1022.98  19
  -2  -3 -14 12011.9 973.468  42
  -2   3 -14 11309.6 920.795  42
   2   3  14 10802.8 1065.95  44
   2  -3  14 10805.8 1029.17  46
   2   3  14 13461.2 1176.61  46
   2  -3  15 32432.7 1793.09  16
  -2   3 -15 31675.5 1719.33  19
  -2  -3 -15 32603.7 1732.85  19
   2   3  15 36394.7 1813.20  44
   2  -3  15 35612.2 1785.80  46
   2   3  15 33120.2 1830.57  46
  -2  -3 -16 21000.1 1323.40  19
  -2   3 -16 22436.2 1372.61  19
   2   3  16 22911.8 1373.19  44
  -2  -3 -16 21239.9 1320.04   9
  -2   3 -16 21668.1 1333.17   9
   2   3  16 19788.6 1367.12  46
   2  -3  16 23951.0 1392.27  46
   2   3  17 7113.07 797.178  46
   2  -3  17 7328.39 730.421  46
   2  -3  17 8519.75 816.529  16
  -2   3 -17 7505.34 788.702  20
  -2  -3 -17 6036.12 696.084  20
  -2   3 -17 6212.82 743.194  21
  -2  -3 -17 8551.38 807.656  19
  -2   3 -17 6223.32 720.374  19
  -2   3 -17 7102.89 754.812   9
  -2  -3 -17 5841.04 690.494   9
  -2  -3 -17 7420.98 775.230  21
  -2   3 -18 4204.91 556.261  38
  -2   3 -18 4380.81 570.268  21
  -2  -3 -18 4052.24 558.301  21
  -2  -3 -18 3480.38 535.374  20
  -2   3 -18 3946.95 550.924  19
   2  -3  18 3718.49 528.179  16
  -2   3 -18 4273.69 559.689  20
  -2  -3 -18 3738.10 528.989  19
  -2   3 -18 3578.86 532.952   9
  -2  -3 -18 5050.98 572.629   9
   2   3  18 4241.74 563.094  46
   2  -3  18 4940.46 531.989  46
   2   3  19 18857.7 928.351  46
   2  -3  19 18971.5 927.961  45
   2   3  19 21161.1 1017.36  18
   2  -3  19 21596.1 1028.99  18
  -2   3 -19 21076.6 1021.05  20
   2   3  19 19144.3 949.437  15
  -2  -3 -19 21380.1 1022.38  20
  -2   3 -19 22180.5 1038.85  21
  -2  -3 -19 23178.5 1047.98  21
  -2   3 -19 18304.3 912.899  26
  -2  -3 -19 22320.5 1029.59   9
  -2   3 -19 20216.8 985.808   9
  -2   3 -19 20712.0 1021.94  38
  -2  -3 -20 2269.20 330.812  26
   2   4 -20 1415.24 336.940  26
   2  -4 -20 2543.50 387.985  26
   2  -4 -20 1981.17 374.396  25
   2  -4 -20 1321.50 353.606   7
   2  -4 -19 32597.1 1503.09  36
   2   4 -19 36088.2 1505.53  38
   2  -4 -19 33299.6 1459.81  26
   2   4 -19 32883.8 1440.56  26
   2  -4 -19 30060.0 1435.00  25
   2  -4 -19 35684.7 1485.73   8
   2   4 -19 36641.1 1495.08   8
   2   4 -19 34940.1 1467.63   9
   2  -4 -19 32116.8 1431.69   9
  -2  -4  18 2304.58 483.195  16
   2  -4 -18 2892.25 549.378   3
   2   4 -18 2598.14 481.431   7
   2   4 -18 1636.14 443.860  26
   2  -4 -18 3093.81 554.691  26
   2  -4 -18 2420.84 569.611  25
   2  -4 -18 2633.54 602.171  36
   2   4 -18 2967.02 540.083  38
   2  -4 -18 2792.07 522.577   8
   2   4 -18 2115.22 483.802   8
   2   4 -18 2425.16 513.721   9
   2  -4 -18 2325.06 503.886   9
   2   4 -17 821.278 417.567  38
   2   4 -17 289.590 378.761   8
   2  -4 -17 145.484 391.283   9
   2   4 -17 72.0006 392.494   9
   2  -4 -17 219.585 382.932   8
   2   4 -17 137.868 380.690   7
   2   4 -16 317.618 415.444  20
   2  -4 -16 631.244 435.778  21
   2   4 -16 473.701 376.012  21
   2  -4 -16 317.354 409.128  20
   2   4 -16 238.282 421.456  26
   2   4 -16 383.878 371.908   8
   2  -4 -16 77.4757 381.499   8
   2  -4 -16 542.298 542.085  36
   2   4 -16 396.631 491.052  38
   2  -4 -15 124050. 3842.82  20
   2   4 -15 118944. 3809.69  20
   2   4 -15 123895. 3857.07  38
   2  -4 -15 117360. 3967.80  36
   2   4 -15 115355. 3783.69  21
   2   4 -15 113205. 3753.53  26
   2  -4 -15 115316. 3779.72  21
   2  -4 -15 116537. 3752.67   9
   2   4 -15 119510. 3780.65   9
   2  -4 -14 2361.96 541.260  21
   2   4 -14 1677.21 511.363  20
   2  -4 -14 2363.18 545.716  20
   2   4 -14 1523.83 492.981  21
   2  -4 -14 3197.19 608.177   5
   2   4 -14 2327.82 546.845  38
   2   4 -14 2034.66 558.669  25
   2  -4 -14 2837.56 570.162   9
   2   4 -14 3118.87 563.213   9
   2   4 -13 98973.7 3240.54  25
   2  -4 -13 103072. 3268.88  21
   2   4 -13 97288.7 3231.89  21
   2   4 -13 96500.7 3214.28  19
   2  -4 -13 102931. 3279.13  20
   2   4 -13 98058.6 3234.73  20
   2  -4 -13 100613. 3249.31  19
   2  -4 -13 96263.0 3208.28   5
   2   4 -13 99477.5 3269.61  38
   2   4 -13 98038.3 3382.61  36
   2  -4 -13 96835.3 3029.24  30
   2  -4 -13 102119. 3248.09   9
   2   4 -13 99809.4 3232.56   9
   2   4 -12 2169.23 534.882  25
   2  -4 -12 3744.64 552.635  21
   2  -4 -12 2714.57 516.594  20
   2   4 -12 2131.14 473.337  20
   2   4 -12 1811.60 456.629  19
   2   4 -12 3032.47 531.249  21
   2  -4 -12 2199.88 501.074  19
   2   4 -12 2062.13 554.540   3
   2  -4 -12 1866.04 477.527   5
   2   4 -12 1724.72 580.041  36
   2   4 -12 2460.91 497.879  38
   2  -4 -12 1562.52 439.291  30
   2  -4 -12 2527.02 514.233   9
   2   4 -12 2199.36 464.049   9
   2   4 -11 3127.98 541.095  25
   2  -4 -11 2828.82 469.575  21
   2   4 -11 2648.55 473.849  20
   2  -4 -11 2651.73 482.554  20
   2   4 -11 3633.43 536.363  21
   2  -4 -11 2601.98 467.513  19
   2   4 -11 3638.76 519.866  19
   2   4 -11 2996.90 523.324   3
   2  -4 -11 3999.40 574.294   5
   2   4 -11 2116.42 573.195  36
   2   4 -11 3695.48 543.943  38
   2  -4 -11 2788.80 464.298  30
   2  -4 -11 3151.91 511.673   9
   2   4 -11 3135.09 504.149   9
   2  -4 -10 6595.79 619.934  20
   2   4 -10 8964.43 689.416  20
   2  -4 -10 8368.17 677.975  19
   2   4 -10 8098.81 672.343  19
   2   4 -10 7989.99 729.193   3
   2   4 -10 7229.04 794.071  36
   2   4 -10 8102.17 613.215  39
   2   4 -10 6967.41 650.012  38
   2   4 -10 7725.25 663.383  21
   2   4 -10 8063.86 705.552  25
   2  -4 -10 6719.27 620.202  21
   2  -4 -10 6932.25 633.869   9
   2   4 -10 6840.95 643.650   9
   2  -4  -9 208076. 5078.94   9
   2   4  -9 201747. 5043.36   9
  -2   4   9 200243. 4948.06  47
   2  -4  -9 199146. 5059.00  19
   2   4  -9 198518. 5048.75  19
   2   4  -9 193937. 5071.58   4
   2   4  -9 197521. 5035.81   6
   2   4  -9 198163. 5086.82  38
   2  -4  -9 200234. 5017.36  30
   2  -4  -9 199086. 4914.02  27
   2   4  -9 196937. 5105.03  25
  -2   4   8 292.259 277.066  47
   2  -4  -8 378.733 303.399  20
   2   4  -8 532.560 321.005  21
   2  -4  -8 265.915 324.067  21
   2  -4  -8 497.296 321.029  19
   2   4  -8 303.347 282.673  20
   2   4  -8 459.639 310.556  19
   2   4  -8 296.494 363.237   4
   2   4  -8 553.978 356.940   6
   2   4  -8 623.386 393.836   3
   2   4  -8 475.277 392.097  36
   2   4  -8 448.736 288.725  38
   2  -4  -8 622.965 211.553  38
   2  -4  -8 339.797 338.943  30
   2   4  -8 465.217 414.848  30
   2  -4  -8 252.619 265.056  27
   2   4  -8 505.403 317.074  22
   2   4  -8 883.305 384.836  25
   2  -4  -7 28901.6 1110.09   9
   2   4  -7 30302.0 1120.78   9
  -2   4   7 30077.5 1014.20  49
  -2   4   7 30673.6 1098.05  47
   2   4  -7 29016.1 1118.22  20
   2  -4  -7 29368.6 1114.78  20
   2   4  -7 30687.4 1230.00   4
   2   4  -7 31352.6 1204.24   6
   2   4  -7 30555.8 1236.86   3
   2   4  -7 29107.9 965.190  34
   2  -4  -7 29957.8 959.406  38
   2   4  -7 30822.2 1172.53  38
   2   4  -7 30141.8 1247.84  36
   2  -4  -7 31746.7 1186.69  30
   2   4  -7 30978.6 1215.08  30
   2   4  -7 29248.1 961.902  32
   2   4  -7 28557.8 1176.01  25
   2   4  -7 30287.4 1139.05  22
   2  -4  -7 28460.5 1095.55  22
   2  -4  -7 29250.1 1127.20  21
   2   4  -7 28480.2 1112.84  21
   2  -4  -6 14791.8 720.369   9
   2   4  -6 16280.2 742.625   9
   2   4  -6 16501.2 856.706   4
   2   4  -6 18842.0 903.856   3
   2   4  -6 17314.0 847.327   6
  -2   4   6 16145.4 671.394  49
  -2  -4   6 16932.7 592.486  46
   2  -4  -6 16793.3 747.351  19
   2  -4  -6 17927.4 766.947  20
   2   4  -6 18038.5 771.937  20
   2   4  -6 16983.3 749.554  19
   2   4  -6 15546.9 843.405  36
   2  -4  -6 16542.1 603.403  38
   2   4  -6 17653.2 679.567  32
   2   4  -6 18203.6 860.269  30
   2  -4  -6 17068.8 737.849  22
   2   4  -6 16976.9 749.735  21
   2   4  -6 17856.1 844.227  25
   2   4  -6 17803.0 783.503  22
   2  -4  -6 17470.2 758.771  21
   2  -4  -5 16354.9 698.331   9
   2   4  -5 16365.9 693.481   9
   2  -4  -5 17140.2 638.987  10
   2   4  -5 17992.6 844.987   4
   2   4  -5 18088.4 850.846   3
   2   4  -5 16737.3 823.150   6
   2  -4  -5 16819.8 713.198   2
  -2   4   5 17389.4 670.775  49
   2   4  -5 16625.4 514.709  49
  -2  -4   5 16759.0 607.670  45
   2  -4  -5 16315.3 599.100  43
   2   4  -5 16548.1 707.811  20
   2  -4  -5 16859.1 713.530  20
   2   4  -5 18584.7 770.134  38
   2  -4  -5 17892.9 562.324  38
   2   4  -5 16790.0 610.329  33
   2   4  -5 16416.5 778.987  30
   2   4  -5 15933.3 695.430  28
   2  -4  -5 17592.2 724.788  28
   2   4  -5 17233.2 695.672  32
   2   4  -5 16956.4 680.482  31
   2   4  -5 17905.9 775.046  27
   2  -4  -5 17938.4 724.756  21
   2   4  -5 17628.2 751.216  26
   2  -4  -5 18200.8 745.952  24
   2  -4  -5 19203.3 722.284  22
   2   4  -5 16463.6 721.397  22
   2   4  -5 17499.6 800.166  25
   2   4  -5 16846.8 715.574  21
   2  -4  -4 34951.5 1091.47   8
   2  -4  -4 33478.6 1078.76   9
   2   4  -4 36760.4 1024.36  12
   2   4  -4 35284.3 1097.11   9
   2  -4  -4 37133.6 1063.16  10
   2   4  -4 34797.3 1092.49   8
  -2   4   4 37147.0 1084.33  49
  -2  -4   4 35768.0 991.338  45
   2   4  -4 35191.4 942.531  49
   2  -4  -4 36368.1 1006.45  43
   2  -4  -4 36492.5 927.044  38
   2   4  -4 37155.5 1168.27  38
   2  -4  -4 37982.9 1089.77  22
   2  -4  -4 36379.9 1112.06  21
   2  -4  -4 37280.9 1160.42  24
   2   4  -4 36815.1 1150.29  26
   2   4  -4 35656.2 1107.73  21
   2   4  -4 35555.0 1216.28  25
   2   4  -4 36486.2 1174.31  27
   2   4  -4 38319.8 1207.80  30
   2   4  -4 36252.7 1102.53  31
   2   4  -4 36136.3 1024.41  33
   2  -4  -4 36055.8 1100.10  28
   2   4  -4 36379.1 1105.28  28
   2   4  -4 35973.1 1263.53   3
   2   4  -4 33220.1 1090.19   2
   2  -4  -4 35724.5 1109.47   2
   2   4  -4 38336.5 1147.68   7
   2   4  -4 37616.7 1275.17   6
   2   4  -4 37790.4 1277.39   4
   2  -4  -3 289760. 6525.01  10
   2   4  -3 296625. 6547.29   8
   2  -4  -3 279593. 6525.80   9
  -2  -4   3 295914. 6477.48  10
   2  -4  -3 281807. 6533.42   8
   2   4  -3 298127. 6547.49   9
   2   4  -3 291149. 6741.47   3
   2   4  -3 274563. 6524.95   1
   2   4  -3 274397. 6524.34   2
   2  -4  -3 287703. 6537.88   2
   2  -4  -3 290621. 6543.43   1
   2   4  -3 295805. 6756.18   4
   2   4  -3 301508. 6612.42   7
  -2   4   3 297045. 6559.64  49
   2   4  -3 292112. 6432.58  49
   2   4  -3 296105. 6624.81  38
   2   4  -3 293310. 6538.01  28
   2   4  -3 303518. 6649.02  30
   2   4  -3 303021. 6607.81  27
   2  -4  -3 295662. 6542.60  28
   2   4  -3 289599. 6692.47  25
   2   4  -3 289481. 6605.30  26
  -2  -4   2 55331.6 1521.46  10
   2  -4  -2 62530.7 1588.68  10
   2   4  -2 59255.1 1453.16  47
   2   4  -2 61745.3 1519.96  49
   2   4  -2 60784.1 1635.39   7
   2   4  -2 57463.0 1535.90   1
   2  -4  -2 60967.7 1556.30   1
   2  -4  -2 61692.2 1627.98  33
   2   4  -2 60852.9 1630.62  38
   2   4  -2 61306.4 1622.02  30
   2   4  -2 62653.8 1595.60  27
   2  -4  -2 60427.6 1484.55  26
   2  -4  -2 61968.2 1519.76  23
   2   4  -2 60720.9 1580.46  23
   2   4  -2 61379.1 1634.16  26
  -2   4   1 37553.7 1122.02  12
   2   4  -1 38383.9 1071.82  49
   2   4  -1 37307.1 1017.93  47
  -2   4   1 39971.0 1013.91  15
   2  -4  -1 38212.4 961.120  16
   2   4  -1 36902.8 1050.53  18
   2  -4  -1 38035.6 1052.09  18
   2  -4  -1 39200.7 1018.90   7
   2   4  -1 38897.4 1136.67  38
   2   4  -1 38490.5 1045.27  27
   2  -4  -1 38738.1 1102.35  33
   2   4  -1 38412.8 1051.68  29
   2  -4  -1 38152.2 1055.58  29
   2   4  -1 37529.9 1083.15  23
   2  -4  -1 37319.7 1017.54  23
   2  -4  -1 37859.9 969.452  26
   2   4   0 8538.20 416.296  47
   2   4   0 8981.38 439.960  49
   2  -4   0 8257.15 474.408  45
   2   4   0 8503.74 317.631  14
   2  -4   0 8989.30 408.007  17
   2   4   0 8927.71 528.620  15
   2   4   0 8747.34 406.925  18
   2  -4   0 8136.57 396.200  18
   2   4   0 8892.40 409.119  17
   2   4   0 8862.80 428.976  37
   2  -4   0 8267.61 410.498  33
   2   4   0 9456.02 350.365  27
  -2   4   0 8742.95 490.909  12
   2   4   1 439830. 9573.53  47
   2   4   1 429769. 9608.80  49
   2  -4   1 437103. 9695.22  46
   2  -4   1 431736. 9678.65  45
  -2   4  -1 444243. 9658.37  42
   2  -4   1 445164. 9559.71  18
   2   4   1 435455. 9686.47  15
   2   4   1 406904. 9534.96  18
   2   4   1 428535. 9530.83  37
   2  -4   1 428873. 9409.16  31
  -2   4  -1 443725. 9681.60  12
   2  -4   2 7532.83 519.968  46
   2   4   2 7036.34 448.807  47
  -2  -4  -2 8098.73 483.896  43
  -2   4  -2 7246.71 488.253  42
   2   4   2 7152.10 365.732  39
   2  -4   2 7380.16 275.153  31
  -2   4  -2 8413.31 546.873  12
  -2   4  -3 160716. 3951.86  42
  -2  -4  -3 163604. 3931.59  43
  -2   4  -3 164432. 4104.81  14
   2   4   3 162301. 3679.60  39
   2  -4   3 158833. 3564.40  31
   2   4   3 164641. 3908.40  47
   2  -4   3 167056. 4035.08  46
  -2   4  -4 51359.8 1636.57  42
  -2  -4  -4 52194.2 1628.44  43
  -2   4  -4 54919.0 1739.41  14
   2   4   4 50725.9 1604.84  16
   2   4   4 52999.7 1294.64  35
  -2   4  -4 52065.1 1706.18  13
   2   4   4 53102.3 1617.39  47
   2  -4   4 54542.4 1707.20  46
   2   4   5 246851. 5839.67  44
  -2   4  -5 245816. 5875.40  42
  -2   4  -5 257370. 5957.36  13
   2  -4   5 252076. 5964.50  46
   2   4   5 229286. 5808.56  16
  -2   4  -5 238148. 5898.21  14
  -2   4  -6 5571.68 538.393  42
   2   4   6 5035.30 528.278  44
  -2   4  -6 5292.50 607.988  13
   2  -4   6 4708.16 552.548  46
   2   4   6 5267.78 528.456  16
  -2  -4  -7 358208. 8387.65  42
  -2   4  -7 343235. 8351.83  42
   2   4   7 348515. 8367.12  44
   2  -4   7 363903. 8428.54  11
   2  -4   7 356606. 8479.15  46
   2   4   7 346214. 8353.18  16
   2  -4   8 24019.7 1205.66  11
  -2   4  -8 23715.1 1175.19  42
  -2  -4  -8 23134.9 1160.67  42
  -2   4  -9 685.041 358.084  41
  -2  -4  -9 209.179 349.296  41
   2   4   9 835.515 460.182  44
   2   4   9 1103.35 393.449  16
  -2  -4  -9 52.4027 365.029  40
  -2   4  -9 316.682 367.656  40
   2  -4   9 581.650 360.199  11
   2  -4   9 754.107 448.138  46
   2   4   9 771.412 426.416  48
  -2  -4 -10 41128.0 1700.73  41
  -2   4 -10 38651.6 1672.85  41
   2   4  10 39715.6 1778.70  44
  -2   4 -10 37897.5 1666.34  42
  -2   4 -10 38253.9 1659.98  40
  -2  -4 -10 40816.5 1691.58  40
  -2  -4 -10 40658.0 1720.83  42
   2  -4  10 39513.1 1723.28  11
   2  -4  10 39270.5 1770.24  46
   2   4  10 42872.7 1805.73  48
   2   4  10 38671.5 1668.86  16
  -2  -4 -11 69591.9 2513.26  41
  -2   4 -11 70726.3 2524.31  40
  -2   4 -11 68433.0 2493.99  41
   2   4  11 70423.2 2631.10  44
  -2   4 -11 68824.9 2479.87  42
  -2  -4 -11 75227.7 2586.79  40
  -2  -4 -11 70767.1 2540.31  42
   2   4  11 71472.6 2514.86  16
   2  -4  11 64827.6 2485.21  11
   2  -4  11 71572.0 2634.65  46
   2   4  11 74782.1 2654.68  48
  -2   4 -12 2132.12 546.342  41
  -2  -4 -12 2414.66 584.576  41
  -2   4 -12 2258.63 512.542  42
  -2  -4 -12 2946.09 588.040  42
   2   4  12 3198.98 666.727  44
   2   4  12 2567.47 554.614  16
   2  -4  12 1769.30 524.027  11
   2   4  12 3260.59 693.256  48
   2  -4  12 2636.78 618.077  46
   2   4  12 2160.60 618.253  46
  -2  -4 -12 2057.54 538.279  40
  -2   4 -12 2290.11 533.172  40
  -2  -4 -13 664.582 433.186  42
  -2   4 -13 627.726 418.364  42
  -2   4 -13 710.722 468.482  41
   2   4  13 350.440 574.566  44
   2  -4  13-83.3654 489.030  46
   2   4  13 463.131 579.193  46
   2   4  13-85.3384 465.229  48
  -2  -4 -14 2902.34 560.182  42
   2   4  14 2648.89 628.649  44
   2  -4  14 2855.37 642.764  46
   2   4  14 4973.94 841.109  46
   2  -4  14 3541.27 726.580  16
  -2   4 -14 4058.03 705.995  19
  -2  -4 -14 3471.40 649.380  19
   2   4  15 57844.7 2465.13  44
   2   4  15 61900.8 2602.48  46
   2  -4  15 64150.5 2510.14  46
   2  -4  15 62654.7 2589.00  16
  -2   4 -15 57191.4 2417.97  19
  -2  -4 -15 61826.7 2471.76  19
   2  -4  16 164.285 465.227  16
  -2   4 -16 612.448 389.050  19
  -2  -4 -16 682.818 402.688  19
  -2  -4 -16 738.334 428.272   9
  -2   4 -16 512.291 360.499   9
   2   4  16 743.345 531.811  46
   2   4  17 40572.9 1827.20  46
   2  -4  17 43097.5 1745.61  46
   2   4  17 41866.3 1754.75  44
   2  -4  17 42662.8 1837.18  16
  -2   4 -17 38806.2 1749.84  19
  -2  -4 -17 40009.0 1776.38  20
  -2  -4 -17 39501.7 1760.11  19
  -2   4 -17 38130.8 1747.22  20
  -2   4 -17 41593.0 1835.85  38
  -2   4 -17 40921.1 1758.24   9
  -2  -4 -17 41967.3 1781.12   9
  -2  -4 -17 39120.6 1752.01  21
  -2   4 -17 38428.2 1747.90  21
   2   4  18 1424.10 436.891  46
   2  -4  18 1030.17 392.916  45
  -2   4 -18 1311.36 378.509  20
  -2  -4 -18 1840.18 418.259  20
  -2   4 -18 1416.71 418.308  21
   2  -4  18 1530.23 443.886  16
  -2  -4 -18 1473.51 393.154  19
  -2   4 -18 1211.07 381.321  19
  -2  -4 -18 701.924 348.838  21
  -2   4 -18 753.796 391.594  38
  -2  -4 -18 1478.86 418.764   9
  -2   4 -18 1986.54 439.530   9
  -2   4 -18 2493.21 434.988  26
   2   4  19-36.9037 263.277  46
   2  -4  19 599.393 268.443  45
  -2   4 -19 387.963 297.870  38
  -2   4 -19 624.119 239.508  26
  -2  -4 -19 347.587 273.384   9
  -2   4 -19 417.470 278.938   9
   2   4  19-228.094 359.046  15
  -2  -4 -19 431.307 259.647  21
  -2   4 -19 595.518 278.820  20
   2  -4  19 692.787 313.925  18
   2   4  19 700.496 332.000  18
  -2   4 -19 826.986 303.732  21
   2  -4  19 736.597 287.793  16
  -2  -4 -19 790.010 292.399  20
   2  -5 -20 156.472 278.864   7
   2  -5 -20 288.524 295.733  25
   2  -5 -20-106.720 272.404  26
   2   5 -20-127.252 228.525  26
   2   5 -19 265.289 307.647  38
   2  -5 -19-56.4735 411.778  36
  -2  -5  19-138.025 281.858  16
   2  -5 -19 249.580 308.964  26
   2   5 -19 431.881 328.674  26
   2  -5 -19 372.661 385.318  25
   2   5 -19 191.470 287.072   8
   2  -5 -19 96.5974 292.789   9
   2  -5 -19-48.6889 295.155   8
   2   5 -19 47.5425 297.261   9
   2   5 -18 1342.53 428.744  26
   2  -5 -18 1051.87 417.137  26
   2  -5 -18 1283.71 468.521   3
   2  -5 -18 731.324 403.746   8
   2  -5 -18 545.573 360.113   9
   2   5 -18 715.670 377.120   9
   2   5 -18 1078.04 386.042   8
   2  -5 -18 1421.64 499.268  36
   2   5 -18 651.570 391.255  38
   2   5 -17 64032.5 2456.32  26
   2   5 -17 71986.4 2600.87  38
   2   5 -17 66749.5 2411.83   7
   2   5 -17 67695.4 2493.58   8
   2   5 -17 65544.5 2459.74   9
   2  -5 -17 70513.4 2522.89   9
   2  -5 -17 69916.2 2519.00   8
   2   5 -16 1277.76 469.636  38
   2   5 -16 1651.57 472.177  37
   2  -5 -16 2240.13 668.477  36
   2  -5 -16 1757.08 492.946  21
   2   5 -16 1907.11 527.917  21
   2  -5 -16 1353.35 485.186   8
   2   5 -16 1631.55 474.093   8
   2   5 -16 1307.34 482.028  26
   2   5 -15 12783.9 1018.07  20
   2  -5 -15 11082.4 971.381  20
   2   5 -15 12020.9 1006.65  26
   2  -5 -15 13208.0 1042.45  21
   2   5 -15 11250.4 963.641  21
   2   5 -15 11690.2 980.273   9
   2  -5 -15 10363.5 920.864   9
   2   5 -14 22630.2 1350.40  26
   2   5 -14 21357.6 1312.66  21
   2  -5 -14 23140.6 1350.23  21
   2   5 -14 21665.7 1328.59  38
   2  -5 -14 20454.6 1299.89  20
   2   5 -14 22457.1 1340.10  20
   2  -5 -14 23458.4 1356.96   5
   2  -5 -14 20286.4 1281.01   9
   2   5 -14 23402.7 1352.72   9
   2   5 -13 38353.3 1731.04  25
   2   5 -13 37153.7 1718.47  26
   2   5 -13 34931.6 1675.88  21
   2  -5 -13 33751.5 1651.20  21
   2  -5 -13 36597.3 1706.58  20
   2   5 -13 35359.6 1683.00  20
   2   5 -13 39043.0 1773.40  38
   2  -5 -13 36045.4 1676.45   9
   2   5 -13 32692.0 1619.46   9
   2  -5 -13 36921.7 1740.99   5
   2  -5 -12 837.738 418.775   5
   2   5 -12 850.148 440.483  25
  -2   5  12 428.455 378.971  44
   2  -5 -12 324.211 367.248  21
   2  -5 -12 907.564 371.604  20
   2   5 -12 64.6600 379.370  21
   2   5 -12 710.926 412.204  20
   2  -5 -12 389.908 376.919  19
   2   5 -12 259.505 339.513  19
   2   5 -12 485.084 415.695  38
   2  -5 -12 323.231 353.399  30
   2  -5 -12 382.172 377.934   9
   2   5 -12 252.689 344.468   9
   2   5 -11 52910.9 2013.91   3
   2  -5 -11 55685.2 2030.62  21
   2   5 -11 54314.7 2045.78  25
   2   5 -11 52740.4 1989.91  21
  -2   5  11 51253.1 1931.59  44
   2  -5 -11 49752.4 1955.64  20
   2   5 -11 55688.6 2014.62  20
   2  -5 -11 53449.2 1999.93  19
   2   5 -11 54798.5 1999.83  19
   2   5 -11 52704.4 2035.78  38
   2   5 -11 55542.5 1915.14  39
   2  -5 -11 52379.4 1892.40  30
   2  -5 -11 51652.6 1952.61   9
   2   5 -11 50186.1 1940.13   9
   2   5 -10 3183.20 476.555  21
   2  -5 -10 3555.73 493.246  20
   2   5 -10 2876.54 445.465  20
   2  -5 -10 3600.36 496.504  19
   2   5 -10 2666.60 440.088  19
   2  -5 -10 3604.70 499.172  21
   2   5 -10 2534.52 488.025   4
   2   5 -10 3556.15 546.827   3
   2   5 -10 3248.39 514.279  38
   2   5 -10 3295.87 547.191  25
   2  -5 -10 3644.37 484.642   9
   2   5 -10 2554.89 418.601   9
   2  -5  -9 443.078 300.962   9
   2   5  -9-43.8761 298.031   9
  -2   5   9 288.400 317.618  47
   2  -5  -9 359.196 310.106  19
   2   5  -9-179.332 309.647  19
   2   5  -9 547.093 349.086  38
   2  -5  -9 258.794 305.138  30
   2  -5  -9 318.237 281.425  27
   2  -5  -8 10384.4 679.265   9
   2   5  -8 10384.8 658.779   9
  -2   5   8 10666.1 684.656  47
   2  -5  -8 10175.7 676.814  20
   2   5  -8 10735.7 683.094  20
   2  -5  -8 12705.5 731.732  19
   2   5  -8 12077.3 698.923  19
   2   5  -8 11249.6 760.397   4
   2   5  -8 10277.0 725.570   6
   2   5  -8 11452.1 782.851   3
   2   5  -8 10387.3 713.388  38
   2  -5  -8 11671.6 732.437  30
   2   5  -8 10398.5 698.433  22
   2  -5  -8 9632.65 653.922  21
   2   5  -8 11084.1 758.263  25
   2   5  -8 11313.8 685.583  21
   2  -5  -8 10710.4 632.507  27
   2  -5  -7 168896. 4077.52   9
   2   5  -7 166406. 4192.93   6
   2   5  -7 160117. 4178.94   4
   2   5  -7 160313. 4202.22   3
  -2   5   7 167973. 3986.75  49
   2  -5  -7 165268. 4069.25  20
   2   5  -7 161801. 4057.50  20
   2   5  -7 156392. 3841.32  34
   2   5  -7 159707. 4148.04  38
   2   5  -7 156407. 3838.98  32
   2   5  -7 163207. 4083.70  22
   2   5  -7 161059. 4165.52  25
   2  -5  -7 164709. 4069.69  21
   2   5  -7 165178. 4072.40  21
   2   5  -7 163238. 4104.99  26
   2   5  -6 62451.2 1787.66   9
   2  -5  -6 61992.1 1786.17   9
   2  -5  -6 59445.0 1704.88  10
   2   5  -6 60713.5 1923.88   4
   2   5  -6 61602.7 1945.80   3
  -2  -5   6 62407.7 1692.61  45
  -2   5   6 61591.1 1748.07  49
   2  -5  -6 61306.3 1688.43  43
   2   5  -6 62814.3 1791.50  20
   2  -5  -6 62515.8 1791.39  20
   2   5  -6 60329.6 1854.84  38
   2  -5  -6 60051.3 1536.12  38
   2   5  -6 61815.4 1696.76  32
   2   5  -6 64622.1 1804.58  21
   2   5  -6 58477.9 1879.98  25
   2   5  -6 59816.0 1812.36  26
   2  -5  -6 63106.3 1763.29  22
   2   5  -6 61333.4 1800.74  22
   2  -5  -6 58926.9 1761.20  24
   2  -5  -6 62760.9 1791.83  21
   2  -5  -5 30091.4 997.115  10
   2   5  -5 30067.9 1012.64   9
   2  -5  -5 30208.8 1012.12   9
   2  -5  -5 31451.5 1027.54   8
   2   5  -5 28970.8 996.212   8
   2   5  -5 30037.3 973.782  12
   2   5  -5 29371.6 1164.06   4
   2   5  -5 30432.2 1191.04   3
   2   5  -5 29205.5 1042.35   7
  -2   5   5 29967.7 1022.60  49
   2   5  -5 29084.2 856.136  49
  -2  -5   5 30350.0 945.255  45
   2  -5  -5 31423.8 966.357  43
   2  -5  -5 29957.4 1022.53  20
   2   5  -5 29663.6 1020.08  20
   2   5  -5 29421.6 877.859  33
   2  -5  -5 30051.2 790.037  38
   2  -5  -5 32486.3 1035.78  28
   2   5  -5 29203.0 971.597  31
   2   5  -5 31074.7 1019.62  28
   2   5  -5 29656.1 1022.21  32
   2  -5  -5 29486.1 1017.79  21
   2   5  -5 29633.3 1035.03  22
   2   5  -5 29561.7 1151.21  25
   2   5  -5 29079.4 1014.15  21
   2  -5  -5 31011.0 989.785  22
   2   5  -5 30013.6 1063.27  26
   2  -5  -5 29212.6 1043.15  24
   2   5  -4 8032.30 432.129  12
   2   5  -4 7330.37 432.556   9
   2  -5  -4 8232.00 443.912   9
   2  -5  -4 7357.97 441.136  10
   2  -5  -4 8435.80 451.610   8
   2   5  -4 8907.68 459.704   8
   2  -5  -4 8863.54 459.768   2
   2   5  -4 7786.77 587.579   3
   2   5  -4 8172.32 607.807   4
   2   5  -4 8332.54 453.411   2
   2   5  -4 8739.93 492.976   7
   2   5  -4 7996.23 371.028  49
  -2  -5   4 8493.50 410.845  45
  -2   5   4 7782.15 480.697  49
   2   5  -4 7871.65 501.807  38
   2   5  -4 8544.51 452.402  28
   2   5  -4 7769.14 448.433  31
   2   5  -4 8236.66 375.524  33
   2  -5  -4 7726.58 435.789  28
   2  -5  -4 8308.52 421.776  22
   2   5  -4 7791.61 485.785  26
   2   5  -4 9398.09 497.268  22
   2   5  -4 7970.31 567.153  25
   2  -5  -4 7786.48 498.806  24
   2  -5  -3 69754.8 1785.46   8
  -2  -5   3 68764.7 1786.54  10
   2   5  -3 68465.0 1784.09   8
   2  -5  -3 66335.7 1820.13  10
   2  -5  -3 67473.1 1772.95   9
   2   5  -3 67804.6 1774.75   9
   2  -5  -3 72076.2 1784.26   2
   2   5  -3 69226.2 1851.80   7
   2  -5  -3 69323.4 1777.67   1
   2   5  -3 68216.8 1769.69   2
   2   5  -3 70834.5 1784.59   1
   2   5  -3 68269.7 1736.11  49
  -2   5   3 69728.9 1867.92  49
   2   5  -3 67292.3 1882.55  38
   2  -5  -3 69733.7 1772.24  28
   2   5  -3 68371.4 1763.33  28
   2  -5  -3 70877.4 1727.53  22
   2   5  -3 67823.6 1867.97  26
  -2   5   2 1002.16 283.511  49
   2   5  -2 1161.70 228.202  49
   2   5  -2 735.542 189.084   1
   2  -5  -2 1042.68 176.705   1
   2   5  -2 1030.06 199.457   2
   2   5  -2 922.827 261.021   7
   2   5  -2 1000.60 235.965  38
   2   5  -2 649.601 213.346  23
   2   5  -2 1044.77 276.012  26
   2  -5  -2 969.526 134.143  26
   2  -5  -2 825.917 232.415  10
  -2  -5   2 858.671 208.844  10
  -2   5   1 387379. 8930.21  12
   2  -5  -1 412865. 8726.11   7
   2   5  -1 406217. 8873.23  49
   2   5  -1 407024. 8802.07  14
  -2   5   1 404873. 8810.37  15
   2  -5  -1 396829. 8690.67  16
  -2   5   1 385038. 8619.56  38
   2  -5  -1 404713. 8783.48  29
   2   5  -1 408860. 8778.06  29
   2  -5  -1 397962. 8724.79  23
   2   5  -1 401210. 8829.96  23
   2   5   0 407.753 226.947  47
   2   5   0 372.469 228.759  49
   2  -5   0 266.153 258.605  45
   2  -5   0 233.776 150.078  17
   2   5   0 300.832 165.494  18
   2  -5   0 151.773 148.088  18
   2   5   0 377.704 304.645  15
   2   5   0 341.058 165.987  17
   2   5   0 349.364 206.193  37
   2  -5   0 623.140 198.651  33
  -2   5   0 631.122 319.605  12
   2   5   0 402.745 198.578  14
   2  -5   1 3480.03 397.134  46
   2   5   1 3562.91 355.216  47
   2   5   1 4201.87 362.174  49
   2  -5   1 3484.63 385.370  45
   2   5   1 3250.92 413.628  15
   2  -5   1 3595.17 274.432  18
   2   5   1 4046.90 306.322  18
   2   5   1 3640.11 303.076  37
   2  -5   1 3505.12 263.471  33
  -2   5  -1 4741.55 443.084  12
   2   5   2 25923.5 926.025  49
   2  -5   2 25371.4 978.337  45
   2   5   2 23088.7 898.135  47
   2  -5   2 25742.7 1007.12  46
  -2  -5  -2 26496.3 950.863  43
   2  -5   2 23022.2 813.607  18
   2   5   2 23954.2 824.637  18
   2   5   2 23948.8 967.945  15
   2  -5   2 24847.7 731.230  33
  -2   5  -2 24830.1 984.779  12
   2   5   3 213328. 4796.86  39
  -2   5  -3 209346. 5295.78  14
  -2  -5  -3 213621. 5059.65  43
  -2   5  -3 210991. 5077.10  42
   2   5   3 206483. 5022.53  47
   2  -5   3 215259. 5160.68  46
  -2   5  -4 2298.51 388.184  42
  -2  -5  -4 2018.36 376.300  43
   2   5   4 2289.60 203.557  39
   2   5   4 2421.57 204.236  35
  -2   5  -4 2412.65 520.014  14
  -2   5  -4 1914.51 463.523  13
   2   5   4 2413.45 381.272  47
   2  -5   4 2074.36 425.707  46
  -2  -5  -5 197341. 4916.12  43
  -2   5  -5 198132. 4933.39  42
  -2   5  -5 198086. 5002.77  13
   2  -5   5 204146. 5037.71  46
   2   5   5 195652. 4875.10  47
  -2   5  -5 197422. 5010.33  14
   2   5   6 14104.5 832.595  44
  -2   5  -6 14105.5 828.389  42
   2  -5   6 15357.9 925.924  46
  -2   5  -7 119657. 3332.06  41
  -2   5  -7 125040. 3491.14  42
  -2  -5  -7 126643. 3382.68  41
   2   5   7 123267. 3474.44  44
   2   5   7 123952. 3418.51  16
  -2   5  -7 121302. 3346.58  40
  -2  -5  -7 128435. 3374.99  40
  -2   5  -7 126412. 3544.33  13
   2  -5   7 126315. 3586.30  46
[truncated: 7,078,228 more chars]
